# Supplementary material for: Integrative Computational Analysis of Common EXO5 Haplotypes: Impact on Protein Dynamics, Genome Stability, and Cancer Progression
Source: J Chem Inf Model. 2025 Mar 21;65(7):3640–54. doi: 10.1021/acs.jcim.5c00067 (PMC12004521; doi:10.1021/acs.jcim.5c00067)
Supplement: Supplementary file 2 — ci5c00067_si_002.xlsx [file ci5c00067_si_002.xlsx]

## Sheet: scored_ALL_haplotypes_1MAF_cano
PLM analysis on DNA repair genes details
ensembl_gene_id	hgnc_symbol	uniprotswissprot	aalength	transcript_id	haplo	AF	rsID	mut	mutDNA	mutAA	posCDS	posDNA	scores_esm1v_t33_650M_UR90S_1	scores_esm1v_t33_650M_UR90S_2	scores_esm1v_t33_650M_UR90S_3	scores_avg_esm1v
ENSG00000272047	GTF2H5	Q6ZYL4	71	ENST00000607778.2	0	0.999019						WT
ENSG00000272047	GTF2H5	Q6ZYL4	71	ENST00000648328.1	0	0.999804						WT
ENSG00000272047	GTF2H5	Q6ZYL4	71	ENST00000689383.1	0	0.999804						WT
ENSG00000272047	GTF2H5	Q6ZYL4	71	ENST00000689809.1	0	0.999019						WT
ENSG00000272047	GTF2H5	Q6ZYL4	71	ENST00000691867.1	0	0.999019						WT
ENSG00000175482	POLD4	Q9HCU8	107	ENST00000312419.8.1	0	0.962127						WT
ENSG00000175482	POLD4	Q9HCU8	107	ENST00000312419.8.2	100	0.0359105	.	G	c.116G>C	p.Arg39Pro	39/107	116/324	0.0050354	-0.307137	-0.0662193	-0.122773
ENSG00000175482	POLD4	Q9HCU8	107	ENST00000529704.5	0	0.998626						WT
ENSG00000175482	POLD4	Q9HCU8	107	ENST00000530584.5	0	0.998626						WT
ENSG00000175482	POLD4	Q9HCU8	107	ENST00000531239.2	0	0.998626						WT
ENSG00000175482	POLD4	Q9HCU8	107	ENST00000532830.5	0	0.998626						WT
ENSG00000175482	POLD4	Q9HCU8	107	ENST00000539074.1.1	0	0.963305						WT
ENSG00000175482	POLD4	Q9HCU8	107	ENST00000539074.1.2	100	0.0359105	.	G	c.116G>C	p.Arg39Pro	39/79	116/240	-0.033329	0.139923	0.296101	0.134232
ENSG00000115350	POLE4	Q9NR33	117	ENST00000483063.2.1	0	0.656593						WT
ENSG00000115350	POLE4	Q9NR33	117	ENST00000483063.2.2	1000	0.342818	.	T	c.50G>T	p.Gly17Val	17/117	50/354	-0.0919895	-0.377015	-0.0789833	-0.182663
ENSG00000106399	RPA3	P35244	121	ENST00000223129.8	0	0.999411						WT
ENSG00000106399	RPA3	P35244	121	ENST00000396682.6	0	0.999411						WT
ENSG00000214941	ZSWIM7	Q19AV6	140	ENST00000399277.6	0	0.999019						WT
ENSG00000214941	ZSWIM7	Q19AV6	140	ENST00000460252.5		1						WT
ENSG00000214941	ZSWIM7	Q19AV6	140	ENST00000460315.5		1						WT
ENSG00000214941	ZSWIM7	Q19AV6	140	ENST00000472495.5	0	0.999019						WT
ENSG00000214941	ZSWIM7	Q19AV6	140	ENST00000474716.5		1						WT
ENSG00000214941	ZSWIM7	Q19AV6	140	ENST00000476496.5		1						WT
ENSG00000214941	ZSWIM7	Q19AV6	140	ENST00000486655.5	0	0.999804						WT
ENSG00000214941	ZSWIM7	Q19AV6	140	ENST00000486706.6		1						WT
ENSG00000214941	ZSWIM7	Q19AV6	140	ENST00000490395.5		1						WT
ENSG00000214941	ZSWIM7	Q19AV6	140	ENST00000491631.5		1						WT
ENSG00000214941	ZSWIM7	Q19AV6	140	ENST00000579955.1		1						WT
ENSG00000214941	ZSWIM7	Q19AV6	140	ENST00000584519.5		1						WT
ENSG00000214941	ZSWIM7	Q19AV6	140	ENST00000585208.5		1						WT
ENSG00000169139	UBE2V2	Q15819	145	ENST00000517630.5	0	0.999804						WT
ENSG00000169139	UBE2V2	Q15819	145	ENST00000518360.5		1						WT
ENSG00000169139	UBE2V2	Q15819	145	ENST00000520595.2		1						WT
ENSG00000169139	UBE2V2	Q15819	145	ENST00000521346.5	0	0.999804						WT
ENSG00000169139	UBE2V2	Q15819	145	ENST00000523111.7	0	0.999608						WT
ENSG00000148229	POLE3	Q9NRF9	147	ENST00000374169.7	0	0.999215						WT
ENSG00000148229	POLE3	Q9NRF9	147	ENST00000374171.5	0	0.999215						WT
ENSG00000175643	RMI2	Q96E14	147	ENST00000312499.6	0	0.996664						WT
ENSG00000175643	RMI2	Q96E14	147	ENST00000572173.1	0	0.996272						WT
ENSG00000175643	RMI2	Q96E14	147	ENST00000576027.1	0	0.997449						WT
ENSG00000175643	RMI2	Q96E14	147	ENST00000648619.1.1	0	0.985871						WT
ENSG00000175643	RMI2	Q96E14	147	ENST00000648619.1.2	10	0.0111852	.	C	c.299T>C	p.Met100Thr	100/111	299/336	1.05162	1.39764	0.945728	1.13166
ENSG00000119048	UBE2B	P63146	152	ENST00000506787.5	0	0.999019						WT
ENSG00000177889	UBE2N	P61088	152	ENST00000318066.7.1	0	0.965856						WT
ENSG00000177889	UBE2N	P61088	152	ENST00000318066.7.2	10	0.027865	.	C	c.187C>G	p.Pro63Ala	63/152	187/459	-5.72068	-8.60797	-5.82271	-6.71712
ENSG00000177889	UBE2N	P61088	152	ENST00000549490.1		1						WT
ENSG00000177889	UBE2N	P61088	152	ENST00000549833.1	0	0.999804						WT
ENSG00000177889	UBE2N	P61088	152	ENST00000550657.1.1	0	0.958399						WT
ENSG00000177889	UBE2N	P61088	152	ENST00000550657.1.2	10	0.0280612	.	C	c.187C>G	p.Pro63Ala	63/152	187/459	-6.44614	-7.01522	-4.45802	-5.97313
ENSG00000177889	UBE2N	P61088	152	ENST00000552442.1.1	0	0.965856						WT
ENSG00000177889	UBE2N	P61088	152	ENST00000552442.1.2	10	0.0280612	.	C	c.187C>G	p.Pro63Ala	63/105	187/318	-5.4938	-6.93161	-3.86401	-5.42981
ENSG00000106268	NUDT1	P36639	156	ENST00000339737.6.1	0	0.971743						WT
ENSG00000106268	NUDT1	P36639	156	ENST00000339737.6.2	1000000000	0.0206044	.	A	c.247G>A	p.Val83Met	83/156	247/471	-0.687466	-0.445736	-0.81049	-0.647897
ENSG00000106268	NUDT1	P36639	156	ENST00000343985.8.1	0	0.97135						WT
ENSG00000106268	NUDT1	P36639	156	ENST00000343985.8.2	1000000000	0.0206044	.	A	c.316G>A	p.Val106Met	106/179	316/540	-0.730518	-0.694893	-0.899078	-0.77483
ENSG00000106268	NUDT1	P36639	156	ENST00000356714.6.1	0	0.971743						WT
ENSG00000106268	NUDT1	P36639	156	ENST00000356714.6.2	1000000000	0.0206044	.	A	c.247G>A	p.Val83Met	83/156	247/471	-0.687466	-0.445736	-0.81049	-0.647897
ENSG00000106268	NUDT1	P36639	156	ENST00000397046.5.1	0	0.971743						WT
ENSG00000106268	NUDT1	P36639	156	ENST00000397046.5.2	1000000000	0.0206044	.	A	c.247G>A	p.Val83Met	83/156	247/471	-0.687466	-0.445736	-0.81049	-0.647897
ENSG00000106268	NUDT1	P36639	156	ENST00000397048.5.1	0	0.97135						WT
ENSG00000106268	NUDT1	P36639	156	ENST00000397048.5.2	1000000000	0.0206044	.	A	c.316G>A	p.Val106Met	106/179	316/540	-0.730518	-0.694893	-0.899078	-0.77483
ENSG00000106268	NUDT1	P36639	156	ENST00000397049.2.1	0	0.971743						WT
ENSG00000106268	NUDT1	P36639	156	ENST00000397049.2.2	1000000000	0.0206044	.	A	c.247G>A	p.Val83Met	83/156	247/471	-0.687466	-0.445736	-0.81049	-0.647897
ENSG00000106268	NUDT1	P36639	156	ENST00000454650.1	0	0.998626						WT
ENSG00000130222	GADD45G	O95257	159	ENST00000252506.11.1	0	0.987637						WT
ENSG00000130222	GADD45G	O95257	159	ENST00000252506.11.2	10	0.0115777	.	A	c.334G>A	p.Gly112Ser	112/159	334/480	-0.201527	-0.0486755	0.609657	0.119818
ENSG00000130222	GADD45G	O95257	159	ENST00000375769.1.1	0	0.988226						WT
ENSG00000130222	GADD45G	O95257	159	ENST00000375769.1.2	10	0.0115777	.	A	c.280G>A	p.Gly94Ser	94/141	280/426	-0.150333	-0.315144	0.442572	-0.00763512
ENSG00000136159	NUDT15	Q9NV35	164	ENST00000258662.3.1	0	0.954278						WT
ENSG00000136159	NUDT15	Q9NV35	164	ENST00000258662.3.2	100	0.0394427	.	T	c.415C>T	p.Arg139Cys	139/164	415/495	-0.816784	-2.16262	-3.37672	-2.11871
ENSG00000116717	GADD45A	P24522	165	ENST00000370985.4	0	0.999608						WT
ENSG00000116717	GADD45A	P24522	165	ENST00000370986.9	0	0.999608						WT
ENSG00000116717	GADD45A	P24522	165	ENST00000617962.2	0	0.999608						WT
ENSG00000168303	MPLKIP	Q8TAP9	179	ENST00000306984.8	0	0.99843						WT
ENSG00000162585	FAAP20	Q6NZ36	180	ENST00000378543.2	1	0.999215	.	G	c.50G>C	p.Arg17Pro	17/112	50/339	-0.271706	-0.388504	-0.13269	-0.2643
ENSG00000162585	FAAP20	Q6NZ36	180	ENST00000378546.9.1	1	0.787088	.	G	c.50G>C	p.Arg17Pro	17/180	50/543	-0.158676	-0.339302	0.0161362	-0.160614
ENSG00000162585	FAAP20	Q6NZ36	180	ENST00000378546.9.2	100000001	0.206044	.,.	A,G	c.376C>T,c.50G>C	p.Pro126Ser,p.Arg17Pro	126/180,17/180	376/543,50/543	-0.0963592	-0.0720367	0.30835	0.0466512
ENSG00000162585	FAAP20	Q6NZ36	180	ENST00000400918.7.1	1	0.786695	.	G	c.50G>C	p.Arg17Pro	17/170	50/513	-0.122932	-0.564957	-0.0930862	-0.260325
ENSG00000162585	FAAP20	Q6NZ36	180	ENST00000400918.7.2	100000001	0.206044	.,.	A,G	c.376C>T,c.50G>C	p.Pro126Ser,p.Arg17Pro	126/170,17/170	376/513,50/513	-0.0458908	-0.215439	0.0567703	-0.0681864
ENSG00000162585	FAAP20	Q6NZ36	180	ENST00000400919.7	1	0.993328	.	G	c.50G>C	p.Arg17Pro	17/189	50/570	-0.1008	-0.314224	-0.121254	-0.178759
ENSG00000162585	FAAP20	Q6NZ36	180	ENST00000414253.5		1						WT
ENSG00000162585	FAAP20	Q6NZ36	180	ENST00000420515.1.1	1	0.786695	.	G	c.47G>C	p.Arg16Pro	16/194	47/585	-0.0555344	-0.524559	-0.0439835	-0.208026
ENSG00000162585	FAAP20	Q6NZ36	180	ENST00000420515.1.2	100000001	0.206044	.,.	A,G	c.373C>T,c.47G>C	p.Pro125Ser,p.Arg16Pro	125/194,16/194	373/585,47/585	-0.161392	-0.375763	0.131409	-0.135249
ENSG00000162585	FAAP20	Q6NZ36	180	ENST00000428120.5		1						WT
ENSG00000162585	FAAP20	Q6NZ36	180	ENST00000440825.6		1						WT
ENSG00000063978	RNF4	P78317	190	ENST00000314289.13	0	0.993328						WT
ENSG00000063978	RNF4	P78317	190	ENST00000502316.5	0	0.993328						WT
ENSG00000063978	RNF4	P78317	190	ENST00000504224.5	0	0.999804						WT
ENSG00000063978	RNF4	P78317	190	ENST00000506706.5	0	0.993328						WT
ENSG00000063978	RNF4	P78317	190	ENST00000507247.5.1	0	0.973312						WT
ENSG00000063978	RNF4	P78317	190	ENST00000507247.5.2	100	0.0176609	.	T	c.251C>T	p.Thr84Met	84/100	251/305	0.446907	-0.137711	-0.413269	-0.0346909
ENSG00000063978	RNF4	P78317	190	ENST00000509258.5	0	0.999804						WT
ENSG00000063978	RNF4	P78317	190	ENST00000511600.5	0	0.993328						WT
ENSG00000063978	RNF4	P78317	190	ENST00000511859.5.1	0	0.973312						WT
ENSG00000063978	RNF4	P78317	190	ENST00000511859.5.2	100	0.0176609	.	T	c.251C>T	p.Thr84Met	84/113	251/342	0.101887	0.152287	0.0729523	0.109042
ENSG00000063978	RNF4	P78317	190	ENST00000513450.1	0	0.999804						WT
ENSG00000063978	RNF4	P78317	190	ENST00000513578.5		1						WT
ENSG00000063978	RNF4	P78317	190	ENST00000541204.5.1	0	0.973312						WT
ENSG00000063978	RNF4	P78317	190	ENST00000541204.5.2	100	0.0176609	.	T	c.251C>T	p.Thr84Met	84/113	251/342	0.101887	0.152287	0.0729523	0.109042
ENSG00000077152	UBE2T	Q9NPD8	197	ENST00000643045.1		1						WT
ENSG00000077152	UBE2T	Q9NPD8	197	ENST00000646651.1	0	0.997449						WT
ENSG00000077152	UBE2T	Q9NPD8	197	ENST00000699423.1		1						WT
ENSG00000077152	UBE2T	Q9NPD8	197	ENST00000699424.1		1						WT
ENSG00000077152	UBE2T	Q9NPD8	197	ENST00000699425.1		1						WT
ENSG00000077152	UBE2T	Q9NPD8	197	ENST00000699428.1		1						WT
ENSG00000077152	UBE2T	Q9NPD8	197	ENST00000699429.1		1						WT
ENSG00000185608	MRPL40	Q9NQ50	206	ENST00000333130.4.1	0	0.758634						WT
ENSG00000185608	MRPL40	Q9NQ50	206	ENST00000333130.4.2	1000000	0.171507	rs7575	A	c.386G>A	p.Arg129His	129/206	386/621	-1.33529	0.00749588	-0.624031	-0.650608
ENSG00000185608	MRPL40	Q9NQ50	206	ENST00000333130.4.3	10000001000000	0.0655416	.,rs7575	C,A	c.32T>C,c.386G>A	p.Leu11Pro,p.Arg129His	11/206,129/206	32/621,386/621	-1.57374	-1.67485	-2.4085	-1.8857
ENSG00000170430	MGMT	P16455	207	ENST00000306010.8.1	0	0.801217						WT
ENSG00000170430	MGMT	P16455	207	ENST00000306010.8.2	100010	0.043956	.,.	G,G	c.520A>G,c.626A>G	p.Ile174Val,p.Lys209Arg	174/238,209/238	520/717,626/717	-0.234955	-0.462547	-0.410217	-0.36924
ENSG00000170430	MGMT	P16455	207	ENST00000306010.8.3	1000000000	0.140699	.	T	c.343C>T	p.Leu115Phe	115/238	343/717	0.318481	-0.853012	-0.23671	-0.25708
ENSG00000170430	MGMT	P16455	207	ENST00000651593.1.1	0	0.801217						WT
ENSG00000170430	MGMT	P16455	207	ENST00000651593.1.2	100010	0.043956	.,.	G,G	c.427A>G,c.533A>G	p.Ile143Val,p.Lys178Arg	143/207,178/207	427/624,533/624	-0.170662	-0.730064	-0.509788	-0.470172
ENSG00000170430	MGMT	P16455	207	ENST00000651593.1.3	1000000000	0.140699	.	T	c.250C>T	p.Leu84Phe	84/207	250/624	0.182297	-0.00265503	-0.324913	-0.0484238
ENSG00000116670	MAD2L2	Q9UI95	211	ENST00000235310.7	0	0.99843						WT
ENSG00000116670	MAD2L2	Q9UI95	211	ENST00000376667.7	0	0.99843						WT
ENSG00000116670	MAD2L2	Q9UI95	211	ENST00000376669.9	0	0.998234						WT
ENSG00000116670	MAD2L2	Q9UI95	211	ENST00000376672.5	0	0.998234						WT
ENSG00000116670	MAD2L2	Q9UI95	211	ENST00000376692.9	0	0.99843						WT
ENSG00000116670	MAD2L2	Q9UI95	211	ENST00000445656.5.1	0	0.96821						WT
ENSG00000116670	MAD2L2	Q9UI95	211	ENST00000445656.5.2	1	0.0129513	.	G	c.100G>C	p.Glu34Gln	34/196	100/593	0.00704956	0.161293	0.295982	0.154775
ENSG00000116670	MAD2L2	Q9UI95	211	ENST00000445656.5.3	100	0.0158948	.	T	c.124C>A	p.Pro42Thr	42/196	124/593	-1.52621	-0.319412	-1.10386	-0.983159
ENSG00000116670	MAD2L2	Q9UI95	211	ENST00000456915.2	0	0.998626						WT
ENSG00000116670	MAD2L2	Q9UI95	211	ENST00000697272.1		1						WT
ENSG00000116670	MAD2L2	Q9UI95	211	ENST00000697273.1		1						WT
ENSG00000116670	MAD2L2	Q9UI95	211	ENST00000697274.1		1						WT
ENSG00000139579	NABP2	Q9BQ15	211	ENST00000267023.9	0	0.999608						WT
ENSG00000139579	NABP2	Q9BQ15	211	ENST00000341463.5	0	0.999608						WT
ENSG00000139579	NABP2	Q9BQ15	211	ENST00000380198.6	0	0.999608						WT
ENSG00000139579	NABP2	Q9BQ15	211	ENST00000399713.6	0	0.999608						WT
ENSG00000139579	NABP2	Q9BQ15	211	ENST00000447747.5	0	0.999608						WT
ENSG00000131944	FAAP24	Q9BTP7	215	ENST00000254262.9		1						WT
ENSG00000131944	FAAP24	Q9BTP7	215	ENST00000588258.6.1	0	0.779239						WT
ENSG00000131944	FAAP24	Q9BTP7	215	ENST00000588258.6.2	100	0.114796	.	C	c.575T>C	p.Ile192Thr	192/215	575/648	0.0215569	-0.798553	-1.14188	-0.639627
ENSG00000131944	FAAP24	Q9BTP7	215	ENST00000588258.6.3	10100	0.0698587	.,.	T,C	c.473C>T,c.575T>C	p.Ser158Leu,p.Ile192Thr	158/215,192/215	473/648,575/648	-0.585491	-1.6255	-2.47627	-1.56242
ENSG00000131944	FAAP24	Q9BTP7	215	ENST00000588258.6.4	1000000000000	0.0259027	.	C	c.29G>C	p.Gly10Ala	10/215	29/648	-0.334736	0.610001	0.448059	0.241108
ENSG00000131944	FAAP24	Q9BTP7	215	ENST00000589646.5.1	0	0.809655						WT
ENSG00000131944	FAAP24	Q9BTP7	215	ENST00000589646.5.2	100	0.114992	.	C	c.290T>C	p.Ile97Thr	97/120	290/363	-0.0564232	1.01752	-0.482224	0.159626
ENSG00000131944	FAAP24	Q9BTP7	215	ENST00000589646.5.3	10100	0.0698587	.,.	T,C	c.188C>T,c.290T>C	p.Ser63Leu,p.Ile97Thr	63/120,97/120	188/363,290/363	-0.898794	0.236216	-1.21515	-0.625909
ENSG00000131944	FAAP24	Q9BTP7	215	ENST00000590179.1.1	0	0.809655						WT
ENSG00000131944	FAAP24	Q9BTP7	215	ENST00000590179.1.2	100	0.114992	.	C	c.290T>C	p.Ile97Thr	97/120	290/363	-0.0564232	1.01752	-0.482224	0.159626
ENSG00000131944	FAAP24	Q9BTP7	215	ENST00000590179.1.3	10100	0.0698587	.,.	T,C	c.188C>T,c.290T>C	p.Ser63Leu,p.Ile97Thr	63/120,97/120	188/363,290/363	-0.898794	0.236216	-1.21515	-0.625909
ENSG00000131944	FAAP24	Q9BTP7	215	ENST00000590281.1.1	0	0.779239						WT
ENSG00000131944	FAAP24	Q9BTP7	215	ENST00000590281.1.2	100	0.114796	.	C	c.575T>C	p.Ile192Thr	192/215	575/648	0.0215569	-0.798553	-1.14188	-0.639627
ENSG00000131944	FAAP24	Q9BTP7	215	ENST00000590281.1.3	10100	0.0698587	.,.	T,C	c.473C>T,c.575T>C	p.Ser158Leu,p.Ile192Thr	158/215,192/215	473/648,575/648	-0.585491	-1.6255	-2.47627	-1.56242
ENSG00000131944	FAAP24	Q9BTP7	215	ENST00000590281.1.4	1000000000000	0.0259027	.	C	c.29G>C	p.Gly10Ala	10/215	29/648	-0.334736	0.610001	0.448059	0.241108
ENSG00000131944	FAAP24	Q9BTP7	215	ENST00000699960.1		1						WT
ENSG00000189403	HMGB1	P09429	215	ENST00000339872.8	0	0.999608						WT
ENSG00000189403	HMGB1	P09429	215	ENST00000341423.10	0	0.999608						WT
ENSG00000189403	HMGB1	P09429	215	ENST00000399494.5	0	0.999608						WT
ENSG00000189403	HMGB1	P09429	215	ENST00000405805.5	0	0.999608						WT
ENSG00000116752	BCAS2	O75934	225	ENST00000369541.4	0	0.997645						WT
ENSG00000173928	SWSAP1	Q6NVH7	229	ENST00000312423.4.1	0	0.968995						WT
ENSG00000173928	SWSAP1	Q6NVH7	229	ENST00000312423.4.2	10	0.0137363	.	G	c.512A>G	p.Asp171Gly	171/229	512/690	0.959595	1.01742	0.898964	0.958659
ENSG00000173928	SWSAP1	Q6NVH7	229	ENST00000312423.4.3	100000	0.0147174	.	T	c.133C>T	p.Leu45Phe	45/229	133/690	-0.563507	0.0696106	-0.87011	-0.454669
ENSG00000173928	SWSAP1	Q6NVH7	229	ENST00000674460.1.1	0	0.967818						WT
ENSG00000173928	SWSAP1	Q6NVH7	229	ENST00000674460.1.2	10	0.0137363	.	G	c.575A>G	p.Asp192Gly	192/250	575/753	0.788277	1.69252	1.32227	1.26769
ENSG00000173928	SWSAP1	Q6NVH7	229	ENST00000674460.1.3	100000	0.0147174	.	T	c.196C>T	p.Leu66Phe	66/250	196/753	-1.36176	-0.0781403	-0.778984	-0.739627
ENSG00000166913	YWHAB	P31946	246	ENST00000353703.9	0	0.997253						WT
ENSG00000166913	YWHAB	P31946	246	ENST00000372839.7	0	0.997253						WT
ENSG00000166913	YWHAB	P31946	246	ENST00000428262.1	0	0.997645						WT
ENSG00000166913	YWHAB	P31946	246	ENST00000445830.1	0	0.999804						WT
ENSG00000166913	YWHAB	P31946	246	ENST00000479421.5		1						WT
ENSG00000166913	YWHAB	P31946	246	ENST00000633979.1		1						WT
ENSG00000156831	NSMCE2	Q96MF7	247	ENST00000287437.8	0	0.995094						WT
ENSG00000156831	NSMCE2	Q96MF7	247	ENST00000517315.1	0	0.995879						WT
ENSG00000156831	NSMCE2	Q96MF7	247	ENST00000517532.5	0	0.99529						WT
ENSG00000156831	NSMCE2	Q96MF7	247	ENST00000518013.5	0	0.999411						WT
ENSG00000156831	NSMCE2	Q96MF7	247	ENST00000518146.5		1						WT
ENSG00000156831	NSMCE2	Q96MF7	247	ENST00000519010.5	0	0.990777						WT
ENSG00000156831	NSMCE2	Q96MF7	247	ENST00000519712.1		1						WT
ENSG00000156831	NSMCE2	Q96MF7	247	ENST00000520866.5	0	0.990777						WT
ENSG00000156831	NSMCE2	Q96MF7	247	ENST00000522563.5	0	0.995094						WT
ENSG00000156831	NSMCE2	Q96MF7	247	ENST00000523741.5	0	0.995487						WT
ENSG00000170027	YWHAG	P61981	247	ENST00000307630.5	0	0.999411						WT
ENSG00000128951	DUT	P33316	252	ENST00000331200.8	0	0.994113						WT
ENSG00000128951	DUT	P33316	252	ENST00000455976.6	0	0.999608						WT
ENSG00000128951	DUT	P33316	252	ENST00000558472.5	0	0.995094						WT
ENSG00000128951	DUT	P33316	252	ENST00000558813.5	0	0.999608						WT
ENSG00000128951	DUT	P33316	252	ENST00000558978.5		1						WT
ENSG00000128951	DUT	P33316	252	ENST00000559416.5	0	0.999608						WT
ENSG00000128951	DUT	P33316	252	ENST00000559935.5	0	0.999411						WT
ENSG00000108953	YWHAE	P62258	255	ENST00000264335.13	0	0.999608						WT
ENSG00000108953	YWHAE	P62258	255	ENST00000466227.6		1						WT
ENSG00000108953	YWHAE	P62258	255	ENST00000496706.1	0	0.999608						WT
ENSG00000108953	YWHAE	P62258	255	ENST00000571732.5	0	0.999608						WT
ENSG00000108953	YWHAE	P62258	255	ENST00000573026.1		1						WT
ENSG00000108953	YWHAE	P62258	255	ENST00000575977.1	0	0.997841						WT
ENSG00000132646	PCNA	P12004	261	ENST00000379143.10	0	0.998823						WT
ENSG00000132646	PCNA	P12004	261	ENST00000379160.3	0	0.998823						WT
ENSG00000189046	ALKBH2	Q6NS38	261	ENST00000343075.7.1	0	0.972724						WT
ENSG00000189046	ALKBH2	Q6NS38	261	ENST00000343075.7.2	100000000000000	0.0107928	.	T	c.608G>A	p.Arg203His	203/261	608/786	-3.0985	-1.40938	-1.7195	-2.07579
ENSG00000189046	ALKBH2	Q6NS38	261	ENST00000429722.3.1	0	0.972724						WT
ENSG00000189046	ALKBH2	Q6NS38	261	ENST00000429722.3.2	100000000000000	0.0107928	.	T	c.608G>A	p.Arg203His	203/261	608/786	-3.0985	-1.40938	-1.7195	-2.07579
ENSG00000189046	ALKBH2	Q6NS38	261	ENST00000440112.2.1	0	0.983124						WT
ENSG00000189046	ALKBH2	Q6NS38	261	ENST00000440112.2.2	100000000	0.0107928	.	T	c.409G>A	p.Val137Met	137/157	409/474	-0.601341	-0.735115	-0.682655	-0.673037
ENSG00000189046	ALKBH2	Q6NS38	261	ENST00000536242.1	0	0.984301						WT
ENSG00000189046	ALKBH2	Q6NS38	261	ENST00000536358.1	0	0.99529						WT
ENSG00000189046	ALKBH2	Q6NS38	261	ENST00000543444.1	0	0.984105						WT
ENSG00000189046	ALKBH2	Q6NS38	261	ENST00000619381.4.1	0	0.983124						WT
ENSG00000189046	ALKBH2	Q6NS38	261	ENST00000619381.4.2	100000000	0.0107928	.	T	c.409G>A	p.Val137Met	137/157	409/474	-0.601341	-0.735115	-0.682655	-0.673037
ENSG00000169189	NSMCE1	Q8WV22	266	ENST00000361439.9.1	0	0.645801						WT
ENSG00000169189	NSMCE1	Q8WV22	266	ENST00000361439.9.2	10	0.0888932	.	C	c.113C>G	p.Thr38Arg	38/266	113/801	1.21293	1.00249	0.0728149	0.762745
ENSG00000169189	NSMCE1	Q8WV22	266	ENST00000361439.9.3	1000	0.259812	.	C	c.140A>G	p.Asn47Ser	47/266	140/801	2.22376	0.242958	-0.38385	0.694288
ENSG00000169189	NSMCE1	Q8WV22	266	ENST00000562039.1	0	0.999215						WT
ENSG00000169189	NSMCE1	Q8WV22	266	ENST00000563273.5.1	0	0.645997						WT
ENSG00000169189	NSMCE1	Q8WV22	266	ENST00000563273.5.2	10	0.0888932	.	C	c.113C>G	p.Thr38Arg	38/192	113/580	0.777031	-0.0365753	0.194931	0.311796
ENSG00000169189	NSMCE1	Q8WV22	266	ENST00000563273.5.3	1000	0.259812	.	C	c.140A>G	p.Asn47Ser	47/192	140/580	0.0167084	-0.0363159	0.100334	0.0269089
ENSG00000169189	NSMCE1	Q8WV22	266	ENST00000563900.5.1	0	0.646782						WT
ENSG00000169189	NSMCE1	Q8WV22	266	ENST00000563900.5.2	10	0.0888932	.	C	c.113C>G	p.Thr38Arg	38/137	113/414	0.447014	0.267048	0.126312	0.280125
ENSG00000169189	NSMCE1	Q8WV22	266	ENST00000563900.5.3	1000	0.259812	.	C	c.140A>G	p.Asn47Ser	47/137	140/414	-0.122616	0.150826	-0.164635	-0.045475
ENSG00000169189	NSMCE1	Q8WV22	266	ENST00000564342.5.1	0	0.646782						WT
ENSG00000169189	NSMCE1	Q8WV22	266	ENST00000564342.5.2	10	0.0888932	.	C	c.113C>G	p.Thr38Arg	38/143	113/434	0.41917	0.374886	-0.132622	0.220478
ENSG00000169189	NSMCE1	Q8WV22	266	ENST00000564342.5.3	1000	0.259812	.	C	c.140A>G	p.Asn47Ser	47/143	140/434	-0.120178	0.142017	-0.299583	-0.0925814
ENSG00000169189	NSMCE1	Q8WV22	266	ENST00000566087.5		1						WT
ENSG00000169189	NSMCE1	Q8WV22	266	ENST00000567710.5.1	0	0.64737						WT
ENSG00000169189	NSMCE1	Q8WV22	266	ENST00000567710.5.2	10	0.0888932	.	C	c.113C>G	p.Thr38Arg	38/72	113/221	-0.320038	0.691155	0.387985	0.253034
ENSG00000169189	NSMCE1	Q8WV22	266	ENST00000567710.5.3	1000	0.260008	.	C	c.140A>G	p.Asn47Ser	47/72	140/221	-0.900043	-0.154781	-0.0944214	-0.383082
ENSG00000169189	NSMCE1	Q8WV22	266	ENST00000569236.5		1						WT
ENSG00000117748	RPA2	P15927	270	ENST00000313433.11	0	0.992347						WT
ENSG00000117748	RPA2	P15927	270	ENST00000373909.7	0	0.993524						WT
ENSG00000117748	RPA2	P15927	270	ENST00000373912.8	0	0.993721						WT
ENSG00000117748	RPA2	P15927	270	ENST00000419958.5	0	0.999411						WT
ENSG00000117748	RPA2	P15927	270	ENST00000444045.1	0	0.994113						WT
ENSG00000123415	SMUG1	Q53HV7	270	ENST00000243112.9.1	0	0.978022						WT
ENSG00000123415	SMUG1	Q53HV7	270	ENST00000243112.9.2	10	0.0196232	.	A	c.44G>T	p.Gly15Val	15/177	44/534	0.491302	0.16378	0.0127754	0.222619
ENSG00000123415	SMUG1	Q53HV7	270	ENST00000337581.7.1	0	0.976256						WT
ENSG00000123415	SMUG1	Q53HV7	270	ENST00000337581.7.2	10	0.019427	.	A	c.44G>T	p.Gly15Val	15/270	44/813	0.48949	0.538891	0.459557	0.495979
ENSG00000123415	SMUG1	Q53HV7	270	ENST00000401977.6.1	0	0.976256						WT
ENSG00000123415	SMUG1	Q53HV7	270	ENST00000401977.6.2	10	0.019427	.	A	c.44G>T	p.Gly15Val	15/270	44/813	0.48949	0.538891	0.459557	0.495979
ENSG00000123415	SMUG1	Q53HV7	270	ENST00000503306.5.1	0	0.979003						WT
ENSG00000123415	SMUG1	Q53HV7	270	ENST00000503306.5.2	10	0.0196232	.	A	c.44G>T	p.Gly15Val	15/81	44/246	0.0154076	0.128407	0.83847	0.327428
ENSG00000123415	SMUG1	Q53HV7	270	ENST00000504338.5.1	0	0.97763						WT
ENSG00000123415	SMUG1	Q53HV7	270	ENST00000504338.5.2	10	0.019427	.	A	c.44G>T	p.Gly15Val	15/171	44/517	0.463364	0.133972	0.265205	0.287514
ENSG00000123415	SMUG1	Q53HV7	270	ENST00000504797.1.1	0	0.979003						WT
ENSG00000123415	SMUG1	Q53HV7	270	ENST00000504797.1.2	10	0.0196232	.	A	c.44G>T	p.Gly15Val	15/94	44/287	0.287323	0.39049	-0.124132	0.18456
ENSG00000123415	SMUG1	Q53HV7	270	ENST00000505128.5.1	0	0.978022						WT
ENSG00000123415	SMUG1	Q53HV7	270	ENST00000505128.5.2	10	0.0196232	.	A	c.44G>T	p.Gly15Val	15/126	44/381	0.305042	0.422558	-0.0357933	0.230602
ENSG00000123415	SMUG1	Q53HV7	270	ENST00000506169.5.1	0	0.979003						WT
ENSG00000123415	SMUG1	Q53HV7	270	ENST00000506169.5.2	10	0.0196232	.	A	c.44G>T	p.Gly15Val	15/89	44/271	0.0347671	0.394785	-0.0898438	0.113236
ENSG00000123415	SMUG1	Q53HV7	270	ENST00000506595.5.1	0	0.978022						WT
ENSG00000123415	SMUG1	Q53HV7	270	ENST00000506595.5.2	10	0.0196232	.	A	c.44G>T	p.Gly15Val	15/177	44/534	0.491302	0.16378	0.0127754	0.222619
ENSG00000123415	SMUG1	Q53HV7	270	ENST00000507904.5.1	0	0.978414						WT
ENSG00000123415	SMUG1	Q53HV7	270	ENST00000507904.5.2	10	0.0196232	.	A	c.44G>T	p.Gly15Val	15/107	44/324	0.30682	0.363672	-0.334421	0.112024
ENSG00000123415	SMUG1	Q53HV7	270	ENST00000508394.6.1	0	0.976256						WT
ENSG00000123415	SMUG1	Q53HV7	270	ENST00000508394.6.2	10	0.019427	.	A	c.44G>T	p.Gly15Val	15/270	44/813	0.48949	0.538891	0.459557	0.495979
ENSG00000123415	SMUG1	Q53HV7	270	ENST00000509864.5		1						WT
ENSG00000123415	SMUG1	Q53HV7	270	ENST00000513838.5.1	0	0.978022						WT
ENSG00000123415	SMUG1	Q53HV7	270	ENST00000513838.5.2	10	0.0196232	.	A	c.44G>T	p.Gly15Val	15/177	44/534	0.491302	0.16378	0.0127754	0.222619
ENSG00000123415	SMUG1	Q53HV7	270	ENST00000514196.5.1	0	0.978218						WT
ENSG00000123415	SMUG1	Q53HV7	270	ENST00000514196.5.2	10	0.0196232	.	A	c.44G>T	p.Gly15Val	15/159	44/480	0.248547	0.0103989	0.198193	0.152379
ENSG00000123415	SMUG1	Q53HV7	270	ENST00000514685.5.1	0	0.978022						WT
ENSG00000123415	SMUG1	Q53HV7	270	ENST00000514685.5.2	10	0.0196232	.	A	c.44G>T	p.Gly15Val	15/177	44/534	0.491302	0.16378	0.0127754	0.222619
ENSG00000123415	SMUG1	Q53HV7	270	ENST00000635546.1		1						WT
ENSG00000123415	SMUG1	Q53HV7	270	ENST00000682136.1.1	0	0.976256						WT
ENSG00000123415	SMUG1	Q53HV7	270	ENST00000682136.1.2	10	0.019427	.	A	c.44G>T	p.Gly15Val	15/270	44/813	0.48949	0.538891	0.459557	0.495979
ENSG00000136936	XPA	P23025	273	ENST00000375128.5.1	0	0.974294						WT
ENSG00000136936	XPA	P23025	273	ENST00000375128.5.2	10000000000000	0.0100078	.	C	c.754C>G	p.Leu252Val	252/273	754/822	1.16302	-0.0472488	0.511192	0.542322
ENSG00000136936	XPA	P23025	273	ENST00000462523.5		1						WT
ENSG00000114315	HES1	Q14469	280	ENST00000232424.4	0	0.99843						WT
ENSG00000136273	HUS1	O60921	280	ENST00000258774.10.1	0	0.953885						WT
ENSG00000136273	HUS1	O60921	280	ENST00000258774.10.2	10000000	0.0370879	.	T	c.439C>A	p.Gln147Lys	147/280	439/843	0.363842	-0.208141	0.254669	0.13679
ENSG00000136273	HUS1	O60921	280	ENST00000432325.5.1	0	0.954278						WT
ENSG00000136273	HUS1	O60921	280	ENST00000432325.5.2	100000	0.0370879	.	T	c.376C>A	p.Gln126Lys	126/259	376/780	0.471863	0.0457001	0.129913	0.215825
ENSG00000136273	HUS1	O60921	280	ENST00000432627.5.1	0	0.957418						WT
ENSG00000136273	HUS1	O60921	280	ENST00000432627.5.2	100000	0.0370879	.	T	c.376C>A	p.Gln126Lys	126/182	376/551	-0.321465	-0.0855598	0.0587769	-0.116083
ENSG00000136273	HUS1	O60921	280	ENST00000433977.5		1						WT
ENSG00000136273	HUS1	O60921	280	ENST00000442024.5		1						WT
ENSG00000136273	HUS1	O60921	280	ENST00000446009.1.1	0	0.961931						WT
ENSG00000136273	HUS1	O60921	280	ENST00000446009.1.2	100000	0.0370879	.	T	c.376C>A	p.Gln126Lys	126/144	376/435	-0.633808	-1.52588e-05	0.687954	0.0180435
ENSG00000136273	HUS1	O60921	280	ENST00000458191.5		1						WT
ENSG00000196584	XRCC2	O43543	280	ENST00000359321.2.1	0	0.941915						WT
ENSG00000196584	XRCC2	O43543	280	ENST00000359321.2.2	1000000	0.0520016	.	T	c.563G>A	p.Arg188His	188/280	563/843	-0.943409	-0.0192032	-0.333183	-0.431932
ENSG00000196584	XRCC2	O43543	280	ENST00000698506.1		1						WT
ENSG00000113456	RAD1	O60671	282	ENST00000325577.8		1						WT
ENSG00000113456	RAD1	O60671	282	ENST00000341754.8.1	0	0.946429						WT
ENSG00000113456	RAD1	O60671	282	ENST00000341754.8.2	100000000	0.0457221	.	C	c.842A>G	p.Glu281Gly	281/282	842/849	-0.25721	0.162212	0.446556	0.117186
ENSG00000113456	RAD1	O60671	282	ENST00000382038.7.1	0	0.946429						WT
ENSG00000113456	RAD1	O60671	282	ENST00000382038.7.2	100000000	0.0457221	.	C	c.842A>G	p.Glu281Gly	281/282	842/849	-0.25721	0.162212	0.446556	0.117186
ENSG00000113456	RAD1	O60671	282	ENST00000513914.5		1						WT
ENSG00000173818	ENDOV	Q8N8Q3	282	ENST00000323854.9.1	0	0.942896						WT
ENSG00000173818	ENDOV	Q8N8Q3	282	ENST00000323854.9.2	100000000	0.022763	.	A	c.466G>A	p.Asp156Asn	156/264	466/795	-0.388466	-1.07474	-1.0453	-0.836168
ENSG00000173818	ENDOV	Q8N8Q3	282	ENST00000323854.9.3	1e+17	0.0247253	.	A	c.85G>A	p.Val29Ile	29/264	85/795	-0.764374	-1.14664	-0.788444	-0.899818
ENSG00000173818	ENDOV	Q8N8Q3	282	ENST00000517295.6.1	0	0.753925						WT
ENSG00000173818	ENDOV	Q8N8Q3	282	ENST00000517295.6.2	10	0.0702512	.	G	c.688C>G	p.Gln230Glu	230/236	688/711	-0.466919	-0.177231	-0.193096	-0.279082
ENSG00000173818	ENDOV	Q8N8Q3	282	ENST00000517295.6.3	1000000000	0.022763	.	A	c.385G>A	p.Asp129Asn	129/236	385/711	-1.04565	0.0255165	-0.689831	-0.569988
ENSG00000173818	ENDOV	Q8N8Q3	282	ENST00000517295.6.4	1e+20	0.121664	rs34933300	A	c.86G>A	p.Arg29Gln	29/236	86/711	-1.08621	0.311432	0.0863457	-0.229477
ENSG00000173818	ENDOV	Q8N8Q3	282	ENST00000517795.5.1	0	0.975667						WT
ENSG00000173818	ENDOV	Q8N8Q3	282	ENST00000517795.5.2	1000000	0.022763	.	A	c.19G>A	p.Asp7Asn	7/88	19/267	-0.120586	0.240929	0.223629	0.114657
ENSG00000173818	ENDOV	Q8N8Q3	282	ENST00000518137.6.1	0	0.832614						WT
ENSG00000173818	ENDOV	Q8N8Q3	282	ENST00000518137.6.2	1000000	0.022763	.	A	c.601G>A	p.Asp201Asn	201/282	601/849	-0.700707	-1.28875	-1.76648	-1.25198
ENSG00000173818	ENDOV	Q8N8Q3	282	ENST00000518137.6.3	10000000000000000	0.0975275	rs34933300	A	c.335G>A	p.Arg112Gln	112/282	335/849	-1.10414	0.110748	-0.260807	-0.418068
ENSG00000173818	ENDOV	Q8N8Q3	282	ENST00000518137.6.4	1e+23	0.0241366	.,rs34933300	A,A	c.85G>A,c.335G>A	p.Val29Ile,p.Arg112Gln	29/282,112/282	85/849,335/849	-1.86397	-0.590771	-0.174168	-0.876303
ENSG00000173818	ENDOV	Q8N8Q3	282	ENST00000518644.5.1	0	0.859301						WT
ENSG00000173818	ENDOV	Q8N8Q3	282	ENST00000518644.5.2	10000000	0.121664	rs34933300	A	c.86G>A	p.Arg29Gln	29/105	86/318	-0.451803	0.509487	0.118179	0.0586211
ENSG00000173818	ENDOV	Q8N8Q3	282	ENST00000518901.5.1	0	0.975667						WT
ENSG00000173818	ENDOV	Q8N8Q3	282	ENST00000518901.5.2	1000000	0.022763	.	A	c.19G>A	p.Asp7Asn	7/88	19/267	-0.120586	0.240929	0.223629	0.114657
ENSG00000173818	ENDOV	Q8N8Q3	282	ENST00000518907.5.1	0	0.96252						WT
ENSG00000173818	ENDOV	Q8N8Q3	282	ENST00000518907.5.2	100000000	0.022763	.	A	c.19G>A	p.Asp7Asn	7/65	19/198	-0.309912	-0.131178	-0.0848751	-0.175322
ENSG00000173818	ENDOV	Q8N8Q3	282	ENST00000519117.5		1						WT
ENSG00000173818	ENDOV	Q8N8Q3	282	ENST00000519331.1.1	0	0.233124						WT
ENSG00000173818	ENDOV	Q8N8Q3	282	ENST00000519331.1.2	1000000	0.666601	.	T	c.238G>T	p.Gly80Cys	80/170	238/513	0.329025	0.255386	-0.0476532	0.178919
ENSG00000173818	ENDOV	Q8N8Q3	282	ENST00000519331.1.3	1000010	0.0710361	.,.	T,G	c.238G>T,c.490C>G	p.Gly80Cys,p.Gln164Glu	80/170,164/170	238/513,490/513	0.141792	0.132187	-0.217743	0.0187454
ENSG00000173818	ENDOV	Q8N8Q3	282	ENST00000519331.1.4	10000001000000	0.022763	.,.	A,T	c.4G>A,c.238G>T	p.Asp2Asn,p.Gly80Cys	2/170,80/170	4/513,238/513	1.18008	0.429962	0.578598	0.729548
ENSG00000173818	ENDOV	Q8N8Q3	282	ENST00000520136.6	0	0.999804						WT
ENSG00000173818	ENDOV	Q8N8Q3	282	ENST00000520284.5.1	0	0.96252						WT
ENSG00000173818	ENDOV	Q8N8Q3	282	ENST00000520284.5.2	100000000	0.022763	.	A	c.19G>A	p.Asp7Asn	7/65	19/198	-0.309912	-0.131178	-0.0848751	-0.175322
ENSG00000173818	ENDOV	Q8N8Q3	282	ENST00000520367.5.1	0	0.943289						WT
ENSG00000173818	ENDOV	Q8N8Q3	282	ENST00000520367.5.2	1000000	0.022763	.	A	c.466G>A	p.Asp156Asn	156/237	466/714	-0.395576	-0.973694	-1.03525	-0.801507
ENSG00000173818	ENDOV	Q8N8Q3	282	ENST00000520367.5.3	1000000000000000	0.0247253	.	A	c.85G>A	p.Val29Ile	29/237	85/714	-0.856545	-1.07444	-0.913002	-0.947995
ENSG00000173818	ENDOV	Q8N8Q3	282	ENST00000520484.1		1						WT
ENSG00000173818	ENDOV	Q8N8Q3	282	ENST00000521565.5.1	0	0.859105						WT
ENSG00000173818	ENDOV	Q8N8Q3	282	ENST00000521565.5.2	100000000	0.121664	rs34933300	A	c.86G>A	p.Arg29Gln	29/96	86/293	-0.593802	0.314616	0.138144	-0.0470144
ENSG00000173818	ENDOV	Q8N8Q3	282	ENST00000521634.5.1	0	0.922292						WT
ENSG00000173818	ENDOV	Q8N8Q3	282	ENST00000521634.5.2	10	0.0710361	.	G	c.370C>G	p.Gln124Glu	124/130	370/393	-0.371765	-0.0602303	-0.190506	-0.2075
ENSG00000173818	ENDOV	Q8N8Q3	282	ENST00000522200.5.1	0	0.835361						WT
ENSG00000173818	ENDOV	Q8N8Q3	282	ENST00000522200.5.2	1000	0.022763	.	A	c.352G>A	p.Asp118Asn	118/154	352/465	-0.163818	-0.762634	-0.963455	-0.629969
ENSG00000173818	ENDOV	Q8N8Q3	282	ENST00000522200.5.3	10000000000000	0.121664	rs34933300	A	c.86G>A	p.Arg29Gln	29/154	86/465	-0.962072	0.265488	-0.255302	-0.317296
ENSG00000173818	ENDOV	Q8N8Q3	282	ENST00000522577.5		1						WT
ENSG00000173818	ENDOV	Q8N8Q3	282	ENST00000522751.5.1	0	0.975275						WT
ENSG00000173818	ENDOV	Q8N8Q3	282	ENST00000522751.5.2	100000000	0.022763	.	A	c.19G>A	p.Asp7Asn	7/115	19/348	0.113407	0.504131	0.385986	0.334508
ENSG00000173818	ENDOV	Q8N8Q3	282	ENST00000523228.5.1	0	0.863619						WT
ENSG00000173818	ENDOV	Q8N8Q3	282	ENST00000523228.5.2	100000	0.121664	rs34933300	A	c.86G>A	p.Arg29Gln	29/49	86/151	0.34279	-0.419511	-0.155138	-0.0772862
ENSG00000173818	ENDOV	Q8N8Q3	282	ENST00000523828.5.1	0	0.977041						WT
ENSG00000173818	ENDOV	Q8N8Q3	282	ENST00000523828.5.2	1	0.022763	.	A	c.19G>A	p.Asp7Asn	7/7	19/25	-0.32399	0.0251081	-0.045048	-0.114643
ENSG00000173818	ENDOV	Q8N8Q3	282	ENST00000523999.5.1	0	0.97292						WT
ENSG00000173818	ENDOV	Q8N8Q3	282	ENST00000523999.5.2	10000	0.0247253	.	A	c.85G>A	p.Val29Ile	29/105	85/318	-0.415588	0.155777	-0.249752	-0.169854
ENSG00000173818	ENDOV	Q8N8Q3	282	ENST00000572886.1.1	0	0.659929						WT
ENSG00000173818	ENDOV	Q8N8Q3	282	ENST00000572886.1.2	100	0.339089	.	C	c.94G>C	p.Ala32Pro	32/108	94/327	-0.193195	-0.446522	-0.296997	-0.312238
ENSG00000278023	RDM1	Q8NG50	284	ENST00000612980.4.1	0	0.702119						WT
ENSG00000278023	RDM1	Q8NG50	284	ENST00000612980.4.2	1	0.0247253	.	C	c.95A>G	p.His32Arg	32/166	95/501	-0.468643	0.173862	0.204411	-0.0301234
ENSG00000278023	RDM1	Q8NG50	284	ENST00000612980.4.3	1000000	0.271782	.	C	c.381T>G	p.Cys127Trp	127/166	381/501	-1.0764	2.69878	-1.25454	0.122612
ENSG00000278023	RDM1	Q8NG50	284	ENST00000613308.4.1	0	0.701334						WT
ENSG00000278023	RDM1	Q8NG50	284	ENST00000613308.4.2	1	0.0247253	.	C	c.95A>G	p.His32Arg	32/236	95/711	0.0346069	-2.74971	-0.236992	-0.984033
ENSG00000278023	RDM1	Q8NG50	284	ENST00000613308.4.3	1000000	0.271389	.	C	c.381T>G	p.Cys127Trp	127/236	381/711	1.28344	5.69002	-0.782181	2.06376
ENSG00000278023	RDM1	Q8NG50	284	ENST00000615024.4		1						WT
ENSG00000278023	RDM1	Q8NG50	284	ENST00000615288.4		1						WT
ENSG00000278023	RDM1	Q8NG50	284	ENST00000615378.1.1	0	0.726452						WT
ENSG00000278023	RDM1	Q8NG50	284	ENST00000615378.1.2	10000000	0.271782	.	C	c.312T>G	p.Cys104Trp	104/116	312/351	-1.16604	-0.645699	-0.280189	-0.697309
ENSG00000278023	RDM1	Q8NG50	284	ENST00000616596.4.1	0	0.700746						WT
ENSG00000278023	RDM1	Q8NG50	284	ENST00000616596.4.2	1	0.0247253	.	C	c.95A>G	p.His32Arg	32/251	95/756	-0.251213	-0.14756	0.174957	-0.0746053
ENSG00000278023	RDM1	Q8NG50	284	ENST00000616596.4.3	1000000	0.271193	.	C	c.381T>G	p.Cys127Trp	127/251	381/756	1.07975	5.29062	-0.825523	1.84828
ENSG00000278023	RDM1	Q8NG50	284	ENST00000617591.4.1	0	0.726452						WT
ENSG00000278023	RDM1	Q8NG50	284	ENST00000617591.4.2	10000000	0.271586	.	C	c.312T>G	p.Cys104Trp	104/143	312/432	-1.92372	-0.0659103	-0.916904	-0.968844
ENSG00000278023	RDM1	Q8NG50	284	ENST00000618511.4		1						WT
ENSG00000278023	RDM1	Q8NG50	284	ENST00000619193.4		1						WT
ENSG00000278023	RDM1	Q8NG50	284	ENST00000619262.4.1	0	0.725078						WT
ENSG00000278023	RDM1	Q8NG50	284	ENST00000619262.4.2	10000000	0.270997	.	C	c.312T>G	p.Cys104Trp	104/261	312/786	-0.534142	6.33832	-0.627228	1.72565
ENSG00000278023	RDM1	Q8NG50	284	ENST00000619368.4		1						WT
ENSG00000278023	RDM1	Q8NG50	284	ENST00000619828.4.1	0	0.725078						WT
ENSG00000278023	RDM1	Q8NG50	284	ENST00000619828.4.2	10000000	0.270997	.	C	c.312T>G	p.Cys104Trp	104/228	312/687	-0.989571	5.32487	-0.939804	1.13183
ENSG00000278023	RDM1	Q8NG50	284	ENST00000619876.4.1	0	0.725667						WT
ENSG00000278023	RDM1	Q8NG50	284	ENST00000619876.4.2	10000000	0.271193	.	C	c.312T>G	p.Cys104Trp	104/213	312/642	-0.380234	5.53679	-0.596542	1.52001
ENSG00000278023	RDM1	Q8NG50	284	ENST00000620284.5.1	0	0.700746						WT
ENSG00000278023	RDM1	Q8NG50	284	ENST00000620284.5.2	1	0.0247253	.	C	c.95A>G	p.His32Arg	32/284	95/855	0.0147934	-2.98441	0.0488892	-0.973576
ENSG00000278023	RDM1	Q8NG50	284	ENST00000620284.5.3	1000000	0.271193	.	C	c.381T>G	p.Cys127Trp	127/284	381/855	1.21739	5.81295	-0.290184	2.24672
ENSG00000166199	ALKBH3	Q96Q83	286	ENST00000302708.9.1	0	0.84478						WT
ENSG00000166199	ALKBH3	Q96Q83	286	ENST00000302708.9.2	1	0.139914	.	G	c.684C>G	p.Asp228Glu	228/286	684/861	-3.41449	-2.19685	-2.02758	-2.54631
ENSG00000166199	ALKBH3	Q96Q83	286	ENST00000524742.5	0	0.995683						WT
ENSG00000166199	ALKBH3	Q96Q83	286	ENST00000529366.5	0	0.985283						WT
ENSG00000166199	ALKBH3	Q96Q83	286	ENST00000530803.5		1						WT
ENSG00000166199	ALKBH3	Q96Q83	286	ENST00000532129.1.1	10000000000	0.848312	.	C	c.53T>C	p.Leu18Pro	18/155	53/468	0.0519638	0.425991	-0.571472	-0.0311724
ENSG00000166199	ALKBH3	Q96Q83	286	ENST00000532129.1.2	10000000001	0.140306	.,.	C,G	c.53T>C,c.291C>G	p.Leu18Pro,p.Asp97Glu	18/155,97/155	53/468,291/468	-2.44053	-1.0818	-2.28162	-1.93465
ENSG00000166199	ALKBH3	Q96Q83	286	ENST00000532962.5		1						WT
ENSG00000166199	ALKBH3	Q96Q83	286	ENST00000534171.5		1						WT
ENSG00000012061	ERCC1	P07992	297	ENST00000013807.9	0	0.994702						WT
ENSG00000012061	ERCC1	P07992	297	ENST00000300853.8	0	0.99529						WT
ENSG00000012061	ERCC1	P07992	297	ENST00000340192.11	0	0.995487						WT
ENSG00000012061	ERCC1	P07992	297	ENST00000423698.6	0	0.996664						WT
ENSG00000012061	ERCC1	P07992	297	ENST00000587888.5		1						WT
ENSG00000012061	ERCC1	P07992	297	ENST00000589165.5	0	0.99529						WT
ENSG00000012061	ERCC1	P07992	297	ENST00000589214.1	0	0.997841						WT
ENSG00000012061	ERCC1	P07992	297	ENST00000589381.5	0	0.997057						WT
ENSG00000012061	ERCC1	P07992	297	ENST00000590701.5	0	0.993132						WT
ENSG00000012061	ERCC1	P07992	297	ENST00000591636.5	0	0.997841						WT
ENSG00000012061	ERCC1	P07992	297	ENST00000592023.5	0	0.997841						WT
ENSG00000012061	ERCC1	P07992	297	ENST00000592083.5	0	0.997645						WT
ENSG00000012061	ERCC1	P07992	297	ENST00000592444.5	0	0.997057						WT
ENSG00000103152	MPG	P29372	298	ENST00000219431.4	0	0.987637						WT
ENSG00000103152	MPG	P29372	298	ENST00000356432.8	0	0.987637						WT
ENSG00000103152	MPG	P29372	298	ENST00000397817.5	0	0.987834						WT
ENSG00000103152	MPG	P29372	298	ENST00000436333.5	0	0.988422						WT
ENSG00000187736	NHEJ1	Q9H9Q4	299	ENST00000356853.10.1	0	0.946232						WT
ENSG00000187736	NHEJ1	Q9H9Q4	299	ENST00000356853.10.2	1	0.0441523	.	T	c.40G>A	p.Ala14Thr	14/299	40/900	0.0769348	0.535103	0.0315704	0.214536
ENSG00000187736	NHEJ1	Q9H9Q4	299	ENST00000409720.5.1	0	0.94584						WT
ENSG00000187736	NHEJ1	Q9H9Q4	299	ENST00000409720.5.2	1	0.0441523	.	T	c.40G>A	p.Ala14Thr	14/316	40/951	-0.00323486	0.256737	0.13974	0.131081
ENSG00000187736	NHEJ1	Q9H9Q4	299	ENST00000418099.5		1						WT
ENSG00000187736	NHEJ1	Q9H9Q4	299	ENST00000426304.6.1	0	0.973116						WT
ENSG00000187736	NHEJ1	Q9H9Q4	299	ENST00000426304.6.2	10000000	0.0174647	.	T	c.473C>A	p.Pro158His	158/224	473/675	-0.344055	-9.80518	-0.000396729	-3.38321
ENSG00000187736	NHEJ1	Q9H9Q4	299	ENST00000450447.1		1						WT
ENSG00000187736	NHEJ1	Q9H9Q4	299	ENST00000457600.3.1	0	0.954278						WT
ENSG00000187736	NHEJ1	Q9H9Q4	299	ENST00000457600.3.2	1	0.0441523	.	T	c.40G>A	p.Ala14Thr	14/228	40/688	0.0769348	0.535103	0.0315704	0.214536
ENSG00000187736	NHEJ1	Q9H9Q4	299	ENST00000698174.1		1						WT
ENSG00000187736	NHEJ1	Q9H9Q4	299	ENST00000698175.1		1						WT
ENSG00000187736	NHEJ1	Q9H9Q4	299	ENST00000698202.1		1						WT
ENSG00000187736	NHEJ1	Q9H9Q4	299	ENST00000698203.1		1						WT
ENSG00000187735	TCEA1	P23193	301	ENST00000396401.7	0	0.995487						WT
ENSG00000187735	TCEA1	P23193	301	ENST00000518310.5		1						WT
ENSG00000187735	TCEA1	P23193	301	ENST00000518784.5	0	0.999804						WT
ENSG00000187735	TCEA1	P23193	301	ENST00000519704.1		1						WT
ENSG00000187735	TCEA1	P23193	301	ENST00000520534.5	0	0.999411						WT
ENSG00000187735	TCEA1	P23193	301	ENST00000521604.7	0	0.99529						WT
ENSG00000187735	TCEA1	P23193	301	ENST00000522635.5	0	0.999608						WT
ENSG00000187735	TCEA1	P23193	301	ENST00000638322.1	0	0.999804						WT
ENSG00000187735	TCEA1	P23193	301	ENST00000640041.1	0	0.994113						WT
ENSG00000187735	TCEA1	P23193	301	ENST00000640382.1	0	0.993917						WT
ENSG00000185115	NSMCE3	Q96MG7	304	ENST00000332303.6.1	0	0.907771						WT
ENSG00000185115	NSMCE3	Q96MG7	304	ENST00000332303.6.2	110	0.0302198	.,.	C,A	c.70A>G,c.44C>T	p.Ser24Gly,p.Ala15Val	24/304,15/304	70/915,44/915	-0.509216	-0.356552	-0.177734	-0.347834
ENSG00000185115	NSMCE3	Q96MG7	304	ENST00000332303.6.3	1000000000000110	0.0543564	.,.,.	T,C,A	c.619G>A,c.70A>G,c.44C>T	p.Val207Ile,p.Ser24Gly,p.Ala15Val	207/304,24/304,15/304	619/915,70/915,44/915	-0.181618	-0.493584	-0.426987	-0.367396
ENSG00000149923	PPP4C	P60510	307	ENST00000279387.12	0	0.999608						WT
ENSG00000149923	PPP4C	P60510	307	ENST00000561610.1	0	0.999608						WT
ENSG00000149923	PPP4C	P60510	307	ENST00000562222.5	0	0.999804						WT
ENSG00000149923	PPP4C	P60510	307	ENST00000562664.5	0	0.999804						WT
ENSG00000149923	PPP4C	P60510	307	ENST00000563732.5		1						WT
ENSG00000149923	PPP4C	P60510	307	ENST00000566749.5		1						WT
ENSG00000149923	PPP4C	P60510	307	ENST00000627746.2	0	0.999411						WT
ENSG00000111358	GTF2H3	Q13889	308	ENST00000228955.11	0	0.996664						WT
ENSG00000111358	GTF2H3	Q13889	308	ENST00000536375.5	0	0.996664						WT
ENSG00000111358	GTF2H3	Q13889	308	ENST00000538533.5.1	0	0.977237						WT
ENSG00000111358	GTF2H3	Q13889	308	ENST00000538533.5.2	1	0.0213893	.	C	c.427T>C	p.Ser143Pro	143/147	427/445	-0.0364838	1.00453	2.44463	1.13756
ENSG00000111358	GTF2H3	Q13889	308	ENST00000538845.5	0	0.998626						WT
ENSG00000111358	GTF2H3	Q13889	308	ENST00000539994.5	0	0.998626						WT
ENSG00000111358	GTF2H3	Q13889	308	ENST00000542279.5		1						WT
ENSG00000111358	GTF2H3	Q13889	308	ENST00000543154.1	0	0.997253						WT
ENSG00000111358	GTF2H3	Q13889	308	ENST00000543341.7	0	0.996468						WT
ENSG00000111358	GTF2H3	Q13889	308	ENST00000543415.5		1						WT
ENSG00000111358	GTF2H3	Q13889	308	ENST00000618160.4	0	0.997645						WT
ENSG00000020426	MNAT1	P51948	309	ENST00000261245.9	0	0.993721						WT
ENSG00000020426	MNAT1	P51948	309	ENST00000539616.6	0	0.993917						WT
ENSG00000020426	MNAT1	P51948	309	ENST00000554002.5	0	0.993917						WT
ENSG00000020426	MNAT1	P51948	309	ENST00000557134.1	0	0.997253						WT
ENSG00000065057	NTHL1	P78549	312	ENST00000219066.5	0	0.986656						WT
ENSG00000065057	NTHL1	P78549	312	ENST00000561841.1		1						WT
ENSG00000065057	NTHL1	P78549	312	ENST00000566380.5	0	0.990188						WT
ENSG00000065057	NTHL1	P78549	312	ENST00000568513.5		1						WT
ENSG00000065057	NTHL1	P78549	312	ENST00000651522.1	0	0.995487						WT
ENSG00000065057	NTHL1	P78549	312	ENST00000651570.2	0	0.987049						WT
ENSG00000065057	NTHL1	P78549	312	ENST00000651583.1	0	0.990188						WT
ENSG00000076248	UNG	P13051	313	ENST00000242576.7	0	0.992936						WT
ENSG00000076248	UNG	P13051	313	ENST00000336865.6	0	0.993132						WT
ENSG00000076248	UNG	P13051	313	ENST00000446767.2		1						WT
ENSG00000076248	UNG	P13051	313	ENST00000539287.6		1						WT
ENSG00000076248	UNG	P13051	313	ENST00000699559.1		1						WT
ENSG00000076248	UNG	P13051	313	ENST00000699560.1		1						WT
ENSG00000076248	UNG	P13051	313	ENST00000699561.1		1						WT
ENSG00000076248	UNG	P13051	313	ENST00000699562.1		1						WT
ENSG00000076248	UNG	P13051	313	ENST00000699563.1		1						WT
ENSG00000076248	UNG	P13051	313	ENST00000699564.1		1						WT
ENSG00000076248	UNG	P13051	313	ENST00000699565.1		1						WT
ENSG00000076248	UNG	P13051	313	ENST00000699566.1		1						WT
ENSG00000076248	UNG	P13051	313	ENST00000699567.1		1						WT
ENSG00000176890	TYMS	P04818	313	ENST00000323224.7	0	0.998234						WT
ENSG00000176890	TYMS	P04818	313	ENST00000323250.9	0	0.99843						WT
ENSG00000176890	TYMS	P04818	313	ENST00000323274.15	0	0.998038						WT
ENSG00000213689	TREX1	Q9NSU2	314	ENST00000433541.1	0	0.996664						WT
ENSG00000213689	TREX1	Q9NSU2	314	ENST00000444177.1	0	0.994505						WT
ENSG00000213689	TREX1	Q9NSU2	314	ENST00000456089.1	0	0.996664						WT
ENSG00000213689	TREX1	Q9NSU2	314	ENST00000492235.2	0	0.996664						WT
ENSG00000213689	TREX1	Q9NSU2	314	ENST00000625293.3	0	0.994309						WT
ENSG00000213689	TREX1	Q9NSU2	314	ENST00000635452.2	0	0.996664						WT
ENSG00000100823	APEX1	P27695	318	ENST00000216714.8.1	0	0.601648						WT
ENSG00000100823	APEX1	P27695	318	ENST00000216714.8.2	10000000	0.364403	.	G	c.444T>G	p.Asp148Glu	148/318	444/957	0.0880356	-0.143646	0.122574	0.0223211
ENSG00000100823	APEX1	P27695	318	ENST00000398030.8.1	0	0.601648						WT
ENSG00000100823	APEX1	P27695	318	ENST00000398030.8.2	10000000	0.364403	.	G	c.444T>G	p.Asp148Glu	148/318	444/957	0.0880356	-0.143646	0.122574	0.0223211
ENSG00000100823	APEX1	P27695	318	ENST00000438886.1.1	0	0.98646						WT
ENSG00000100823	APEX1	P27695	318	ENST00000438886.1.2	1000000	0.0121664	.	G	c.37A>G	p.Ile13Val	13/148	37/449	-0.364395	-0.297627	0.314343	-0.115893
ENSG00000100823	APEX1	P27695	318	ENST00000553368.1	0	0.989796						WT
ENSG00000100823	APEX1	P27695	318	ENST00000553681.5.1	0	0.601648						WT
ENSG00000100823	APEX1	P27695	318	ENST00000553681.5.2	1000000	0.364796	.	G	c.444T>G	p.Asp148Glu	148/262	444/791	0.00858688	-0.0998306	0.0710716	-0.00672404
ENSG00000100823	APEX1	P27695	318	ENST00000554325.1		1						WT
ENSG00000100823	APEX1	P27695	318	ENST00000555414.5.1	0	0.601648						WT
ENSG00000100823	APEX1	P27695	318	ENST00000555414.5.2	10000000	0.364403	.	G	c.444T>G	p.Asp148Glu	148/318	444/957	0.0880356	-0.143646	0.122574	0.0223211
ENSG00000100823	APEX1	P27695	318	ENST00000555839.5.1	0	0.967033						WT
ENSG00000100823	APEX1	P27695	318	ENST00000555839.5.2	100000000	0.0121664	.	G	c.190A>G	p.Ile64Val	64/241	190/728	-0.486946	-0.0207825	0.278702	-0.0763423
ENSG00000100823	APEX1	P27695	318	ENST00000556054.5.1	0	0.610675						WT
ENSG00000100823	APEX1	P27695	318	ENST00000556054.5.2	100	0.365188	.	G	c.444T>G	p.Asp148Glu	148/173	444/523	0.021225	0.052269	0.277008	0.116834
ENSG00000100823	APEX1	P27695	318	ENST00000557054.1	0	0.999608						WT
ENSG00000100823	APEX1	P27695	318	ENST00000557150.5.1	0	0.610675						WT
ENSG00000100823	APEX1	P27695	318	ENST00000557150.5.2	100	0.365385	.	G	c.393T>G	p.Asp131Glu	131/161	393/487	0.423187	0.0682831	0.14048	0.21065
ENSG00000100823	APEX1	P27695	318	ENST00000557181.5.1	0	0.977041						WT
ENSG00000100823	APEX1	P27695	318	ENST00000557181.5.2	10	0.0121664	.	G	c.190A>G	p.Ile64Val	64/106	190/323	-0.114489	-0.0523949	-0.102152	-0.0896784
ENSG00000100823	APEX1	P27695	318	ENST00000557344.5.1	0	0.976452						WT
ENSG00000100823	APEX1	P27695	318	ENST00000557344.5.2	10000	0.0121664	.	G	c.190A>G	p.Ile64Val	64/145	190/439	-0.176189	-0.103039	0.0834961	-0.065244
ENSG00000100823	APEX1	P27695	318	ENST00000557592.5.1	0	0.610675						WT
ENSG00000100823	APEX1	P27695	318	ENST00000557592.5.2	1000	0.365188	.	G	c.393T>G	p.Asp131Glu	131/171	393/517	0.200455	0.190216	-0.0889931	0.100559
ENSG00000134480	CCNH	P51946	323	ENST00000256897.9.1	0	0.826727						WT
ENSG00000134480	CCNH	P51946	323	ENST00000256897.9.2	10	0.014325	rs3093785	C	c.160A>G	p.Met54Val	54/323	160/972	0.855705	0.0267754	-0.107964	0.258172
ENSG00000134480	CCNH	P51946	323	ENST00000256897.9.3	10000000000	0.0276688	.	C	c.413A>G	p.Lys138Arg	138/323	413/972	-0.183647	0.0217705	-0.641632	-0.267836
ENSG00000134480	CCNH	P51946	323	ENST00000256897.9.4	100000000000000	0.120487	.	G	c.809T>C	p.Val270Ala	270/323	809/972	-0.397339	-1.25416	-1.00684	-0.886113
ENSG00000134480	CCNH	P51946	323	ENST00000504878.1.1	0	0.848705						WT
ENSG00000134480	CCNH	P51946	323	ENST00000504878.1.2	1000000	0.0276688	.	C	c.191A>G	p.Lys64Arg	64/249	191/750	-0.205112	0.384079	-0.301193	-0.0407422
ENSG00000134480	CCNH	P51946	323	ENST00000504878.1.3	10000000000	0.120487	.	G	c.587T>C	p.Val196Ala	196/249	587/750	-0.77795	-1.07496	-0.917297	-0.923403
ENSG00000134480	CCNH	P51946	323	ENST00000508855.5.1	0	0.848705						WT
ENSG00000134480	CCNH	P51946	323	ENST00000508855.5.2	1000000	0.0276688	.	C	c.191A>G	p.Lys64Arg	64/255	191/768	-0.337982	0.250298	-0.189713	-0.0924657
ENSG00000134480	CCNH	P51946	323	ENST00000508855.5.3	10000000000	0.120487	.	G	c.587T>C	p.Val196Ala	196/255	587/768	-0.483788	-1.12358	-0.927933	-0.8451
ENSG00000134480	CCNH	P51946	323	ENST00000645953.1		1						WT
ENSG00000134480	CCNH	P51946	323	ENST00000646883.1		1						WT
ENSG00000275074	NUDT18	Q6ZVK8	323	ENST00000611621.2.1	0	0.439364						WT
ENSG00000275074	NUDT18	Q6ZVK8	323	ENST00000611621.2.2	100000000000000	0.547684	.	C	c.670A>G	p.Met224Val	224/323	670/972	0.069046	0.31485	0.428627	0.270841
ENSG00000275074	NUDT18	Q6ZVK8	323	ENST00000613958.1	0	0.99529						WT
ENSG00000181026	AEN	Q8WTP8	325	ENST00000332810.4.1	0	0.238815						WT
ENSG00000181026	AEN	Q8WTP8	325	ENST00000332810.4.2	100000000000000	0.585165	.	G	c.418A>G	p.Asn140Asp	140/325	418/978	0.195244	1.59984	0.983826	0.926303
ENSG00000181026	AEN	Q8WTP8	325	ENST00000332810.4.3	100010000000000	0.0119702	.,.	G,A	c.418A>G,c.494G>A	p.Asn140Asp,p.Arg165Gln	140/325,165/325	418/978,494/978	-0.752228	0.981476	0.822235	0.350494
ENSG00000181026	AEN	Q8WTP8	325	ENST00000332810.4.4	1.0001e+18	0.0749608	rs8026929,.	G,G	c.263C>G,c.418A>G	p.Ser88Cys,p.Asn140Asp	88/325,140/325	263/978,418/978	-0.941681	1.54745	0.583923	0.396566
ENSG00000181026	AEN	Q8WTP8	325	ENST00000332810.4.5	1e+26	0.0463108	.,.	T,G	c.44C>T,c.418A>G	p.Pro15Leu,p.Asn140Asp	15/325,140/325	44/978,418/978	0.661392	1.30013	0.460716	0.807411
ENSG00000181026	AEN	Q8WTP8	325	ENST00000332810.4.6	1e+26	0.0170722	.,.,.	T,G,C	c.44C>T,c.418A>G,c.514G>C	p.Pro15Leu,p.Asn140Asp,p.Val172Leu	15/325,140/325,172/325	44/978,418/978,514/978	-0.452759	-0.75721	0.326798	-0.29439
ENSG00000181026	AEN	Q8WTP8	325	ENST00000559528.1.1	0	0.239207						WT
ENSG00000181026	AEN	Q8WTP8	325	ENST00000559528.1.2	1000000	0.595173	.	G	c.418A>G	p.Asn140Asp	140/178	418/537	-0.151016	1.47607	1.06479	0.796614
ENSG00000181026	AEN	Q8WTP8	325	ENST00000559528.1.3	1000100	0.0119702	.,.	G,A	c.418A>G,c.494G>A	p.Asn140Asp,p.Arg165Gln	140/178,165/178	418/537,494/537	-1.0511	0.439358	0.792793	0.0603498
ENSG00000181026	AEN	Q8WTP8	325	ENST00000559528.1.4	10001000000	0.0749608	rs8026929,.	G,G	c.263C>G,c.418A>G	p.Ser88Cys,p.Asn140Asp	88/178,140/178	263/537,418/537	-1.08246	0.959805	0.135712	0.00435257
ENSG00000181026	AEN	Q8WTP8	325	ENST00000559528.1.5	1e+18	0.0468995	.,.	T,G	c.44C>T,c.418A>G	p.Pro15Leu,p.Asn140Asp	15/178,140/178	44/537,418/537	0.134972	1.87479	0.614395	0.874718
ENSG00000181026	AEN	Q8WTP8	325	ENST00000559528.1.6	1e+18	0.0251177	.,.,.	T,G,C	c.44C>T,c.418A>G,c.514G>C	p.Pro15Leu,p.Asn140Asp,p.Val172Leu	15/178,140/178,172/178	44/537,418/537,514/537	-2.16621	1.87769	0.397537	0.0363388
ENSG00000185379	RAD51D	O75771	328	ENST00000335858.11.1	0	0.89011						WT
ENSG00000185379	RAD51D	O75771	328	ENST00000335858.11.2	100000	0.0949765	.	T	c.158G>A	p.Arg53Gln	53/216	158/651	1.05309	0.11142	0.591816	0.585442
ENSG00000185379	RAD51D	O75771	328	ENST00000345365.11.1	0	0.887363						WT
ENSG00000185379	RAD51D	O75771	328	ENST00000345365.11.2	10000000000000	0.0947802	.	T	c.494G>A	p.Arg165Gln	165/328	494/987	-0.285194	-0.951065	0.189453	-0.348935
ENSG00000185379	RAD51D	O75771	328	ENST00000394589.8.1	0	0.887363						WT
ENSG00000185379	RAD51D	O75771	328	ENST00000394589.8.2	10000000000000	0.0947802	.	T	c.494G>A	p.Arg165Gln	165/328	494/987	-0.285194	-0.951065	0.189453	-0.348935
ENSG00000185379	RAD51D	O75771	328	ENST00000460118.6	0	0.986264						WT
ENSG00000185379	RAD51D	O75771	328	ENST00000585343.5		1						WT
ENSG00000185379	RAD51D	O75771	328	ENST00000586044.5		1						WT
ENSG00000185379	RAD51D	O75771	328	ENST00000586186.2.1	0	0.902865						WT
ENSG00000185379	RAD51D	O75771	328	ENST00000586186.2.2	1000000	0.0947802	.	T	c.260G>A	p.Arg87Gln	87/94	260/287	1.5671	1.57791	-0.680813	0.8214
ENSG00000185379	RAD51D	O75771	328	ENST00000586210.5		1						WT
ENSG00000185379	RAD51D	O75771	328	ENST00000587405.5.1	0	0.893053						WT
ENSG00000185379	RAD51D	O75771	328	ENST00000587405.5.2	10000	0.0949765	.	T	c.137G>A	p.Arg46Gln	46/140	137/423	0.190166	0.251589	-0.00464439	0.145704
ENSG00000185379	RAD51D	O75771	328	ENST00000587977.5		1						WT
ENSG00000185379	RAD51D	O75771	328	ENST00000588372.5		1						WT
ENSG00000185379	RAD51D	O75771	328	ENST00000588594.5		1						WT
ENSG00000185379	RAD51D	O75771	328	ENST00000590016.5.1	0	0.884223						WT
ENSG00000185379	RAD51D	O75771	328	ENST00000590016.5.2	10000000000000000	0.0949765	.	T	c.554G>A	p.Arg185Gln	185/348	554/1047	-0.161102	-0.487801	0.455559	-0.064448
ENSG00000185379	RAD51D	O75771	328	ENST00000590631.1	0	0.998823						WT
ENSG00000185379	RAD51D	O75771	328	ENST00000592577.5.1	0	0.887755						WT
ENSG00000185379	RAD51D	O75771	328	ENST00000592577.5.2	100000000000	0.0947802	.	T	c.500G>A	p.Arg167Gln	167/248	500/748	-0.391567	-0.975624	-0.0519791	-0.473057
ENSG00000185379	RAD51D	O75771	328	ENST00000592850.5		1						WT
ENSG00000105393	BABAM1	Q9NWV8	329	ENST00000359435.8	0	0.992543						WT
ENSG00000105393	BABAM1	Q9NWV8	329	ENST00000447614.6	0	0.992936						WT
ENSG00000105393	BABAM1	Q9NWV8	329	ENST00000594247.5		1						WT
ENSG00000105393	BABAM1	Q9NWV8	329	ENST00000595632.5	0	0.992936						WT
ENSG00000105393	BABAM1	Q9NWV8	329	ENST00000596335.5	0	0.993132						WT
ENSG00000105393	BABAM1	Q9NWV8	329	ENST00000598188.6	0	0.992543						WT
ENSG00000105393	BABAM1	Q9NWV8	329	ENST00000598567.1	0	0.994898						WT
ENSG00000105393	BABAM1	Q9NWV8	329	ENST00000599057.5	0	0.994702						WT
ENSG00000105393	BABAM1	Q9NWV8	329	ENST00000599474.5	0	0.994702						WT
ENSG00000105393	BABAM1	Q9NWV8	329	ENST00000601043.5	0	0.992543						WT
ENSG00000105393	BABAM1	Q9NWV8	329	ENST00000601171.5		1						WT
ENSG00000105393	BABAM1	Q9NWV8	329	ENST00000601232.1		1						WT
ENSG00000105393	BABAM1	Q9NWV8	329	ENST00000601436.5	0	0.994702						WT
ENSG00000105393	BABAM1	Q9NWV8	329	ENST00000601938.5	0	0.990973						WT
ENSG00000105393	BABAM1	Q9NWV8	329	ENST00000602066.5	0	0.993132						WT
ENSG00000154328	NEIL2	Q969S2	332	ENST00000284503.7.1	0	0.886578						WT
ENSG00000154328	NEIL2	Q969S2	332	ENST00000284503.7.2	1e+29	0.022763	.	A	c.308G>A	p.Arg103Gln	103/332	308/999	0.338478	0.206726	0.46405	0.336418
ENSG00000154328	NEIL2	Q969S2	332	ENST00000284503.7.3	1e+29	0.0506279	.,.	A,T	c.308G>A,c.770G>T	p.Arg103Gln,p.Arg257Leu	103/332,257/332	308/999,770/999	0.928299	1.08681	0.0568848	0.690666
ENSG00000154328	NEIL2	Q969S2	332	ENST00000284503.7.4	1e+30	0.0149137	.	T	c.307C>T	p.Arg103Trp	103/332	307/999	-0.715767	-0.999557	-1.07367	-0.929665
ENSG00000154328	NEIL2	Q969S2	332	ENST00000403422.7.1	0	0.887363						WT
ENSG00000154328	NEIL2	Q969S2	332	ENST00000403422.7.2	1e+29	0.022763	.	A	c.125G>A	p.Arg42Gln	42/271	125/816	0.725174	-0.0217247	0.226341	0.30993
ENSG00000154328	NEIL2	Q969S2	332	ENST00000403422.7.3	1e+29	0.0508242	.,.	A,T	c.125G>A,c.587G>T	p.Arg42Gln,p.Arg196Leu	42/271,196/271	125/816,587/816	1.28268	1.26801	-0.0380936	0.837532
ENSG00000154328	NEIL2	Q969S2	332	ENST00000403422.7.4	1e+30	0.0149137	.	T	c.124C>T	p.Arg42Trp	42/271	124/816	-0.597153	-1.26076	-0.890984	-0.916298
ENSG00000154328	NEIL2	Q969S2	332	ENST00000436750.7.1	0	0.886578						WT
ENSG00000154328	NEIL2	Q969S2	332	ENST00000436750.7.2	1e+29	0.022763	.	A	c.308G>A	p.Arg103Gln	103/332	308/999	0.338478	0.206726	0.46405	0.336418
ENSG00000154328	NEIL2	Q969S2	332	ENST00000436750.7.3	1e+29	0.0506279	.,.	A,T	c.308G>A,c.770G>T	p.Arg103Gln,p.Arg257Leu	103/332,257/332	308/999,770/999	0.928299	1.08681	0.0568848	0.690666
ENSG00000154328	NEIL2	Q969S2	332	ENST00000436750.7.4	1e+30	0.0149137	.	T	c.307C>T	p.Arg103Trp	103/332	307/999	-0.715767	-0.999557	-1.07367	-0.929665
ENSG00000154328	NEIL2	Q969S2	332	ENST00000455213.6.1	0	0.886578						WT
ENSG00000154328	NEIL2	Q969S2	332	ENST00000455213.6.2	1e+29	0.022763	.	A	c.308G>A	p.Arg103Gln	103/332	308/999	0.338478	0.206726	0.46405	0.336418
ENSG00000154328	NEIL2	Q969S2	332	ENST00000455213.6.3	1e+29	0.0506279	.,.	A,T	c.308G>A,c.770G>T	p.Arg103Gln,p.Arg257Leu	103/332,257/332	308/999,770/999	0.928299	1.08681	0.0568848	0.690666
ENSG00000154328	NEIL2	Q969S2	332	ENST00000455213.6.4	1e+30	0.0149137	.	T	c.307C>T	p.Arg103Trp	103/332	307/999	-0.715767	-0.999557	-1.07367	-0.929665
ENSG00000154328	NEIL2	Q969S2	332	ENST00000528113.5		1						WT
ENSG00000154328	NEIL2	Q969S2	332	ENST00000528323.5.1	0	0.930926						WT
ENSG00000154328	NEIL2	Q969S2	332	ENST00000528323.5.2	1000000000	0.0525903	.	T	c.422G>T	p.Arg141Leu	141/216	422/651	1.29182	2.0607	0.0502167	1.13425
ENSG00000255150	EID3	Q8N140	333	ENST00000527879.2	0	0.981947						WT
ENSG00000070501	POLB	P06746	335	ENST00000265421.9	0	0.989796						WT
ENSG00000070501	POLB	P06746	335	ENST00000517393.1	0	0.99843						WT
ENSG00000070501	POLB	P06746	335	ENST00000518579.5	0	0.989403						WT
ENSG00000070501	POLB	P06746	335	ENST00000518925.5	0	0.990385						WT
ENSG00000070501	POLB	P06746	335	ENST00000519771.5		1						WT
ENSG00000070501	POLB	P06746	335	ENST00000520008.5	0	0.998823						WT
ENSG00000070501	POLB	P06746	335	ENST00000521290.5	0	0.989992						WT
ENSG00000070501	POLB	P06746	335	ENST00000521492.1	0	0.999804						WT
ENSG00000070501	POLB	P06746	335	ENST00000522610.5		1						WT
ENSG00000070501	POLB	P06746	335	ENST00000532157.5	0	0.998626						WT
ENSG00000152422	XRCC4	Q13426	336	ENST00000282268.7.1	0	0.935243						WT
ENSG00000152422	XRCC4	Q13426	336	ENST00000282268.7.2	10000	0.0284537	.	T	c.739G>T	p.Ala247Ser	247/334	739/1005	0.698685	0.377426	0.549461	0.541857
ENSG00000152422	XRCC4	Q13426	336	ENST00000282268.7.3	100000000000	0.014325	.	C	c.401T>C	p.Ile134Thr	134/334	401/1005	-1.25536	-2.98795	-1.57562	-1.93964
ENSG00000152422	XRCC4	Q13426	336	ENST00000338635.10.1	0	0.935243						WT
ENSG00000152422	XRCC4	Q13426	336	ENST00000338635.10.2	10000	0.0284537	.	T	c.739G>T	p.Ala247Ser	247/336	739/1011	0.652405	0.361481	0.525139	0.513008
ENSG00000152422	XRCC4	Q13426	336	ENST00000338635.10.3	100000000000	0.014325	.	C	c.401T>C	p.Ile134Thr	134/336	401/1011	-1.27505	-2.95512	-1.57304	-1.93441
ENSG00000152422	XRCC4	Q13426	336	ENST00000396027.9.1	0	0.935243						WT
ENSG00000152422	XRCC4	Q13426	336	ENST00000396027.9.2	10000	0.0284537	.	T	c.739G>T	p.Ala247Ser	247/334	739/1005	0.698685	0.377426	0.549461	0.541857
ENSG00000152422	XRCC4	Q13426	336	ENST00000396027.9.3	100000000000	0.014325	.	C	c.401T>C	p.Ile134Thr	134/334	401/1005	-1.25536	-2.98795	-1.57562	-1.93964
ENSG00000152422	XRCC4	Q13426	336	ENST00000511817.1.1	0	0.935243						WT
ENSG00000152422	XRCC4	Q13426	336	ENST00000511817.1.2	10000	0.0284537	.	T	c.739G>T	p.Ala247Ser	247/336	739/1011	0.652405	0.361481	0.525139	0.513008
ENSG00000152422	XRCC4	Q13426	336	ENST00000511817.1.3	100000000000	0.014325	.	C	c.401T>C	p.Ile134Thr	134/336	401/1011	-1.27505	-2.95512	-1.57304	-1.93441
ENSG00000051180	RAD51	Q06609	339	ENST00000267868.8	0	0.998234						WT
ENSG00000051180	RAD51	Q06609	339	ENST00000382643.7	0	0.995094						WT
ENSG00000051180	RAD51	Q06609	339	ENST00000423169.6	0	0.99843						WT
ENSG00000051180	RAD51	Q06609	339	ENST00000525066.5		1						WT
ENSG00000051180	RAD51	Q06609	339	ENST00000526763.6	0	0.999804						WT
ENSG00000051180	RAD51	Q06609	339	ENST00000527860.5	0	0.998626						WT
ENSG00000051180	RAD51	Q06609	339	ENST00000531277.2		1						WT
ENSG00000051180	RAD51	Q06609	339	ENST00000532743.6	0	0.998234						WT
ENSG00000051180	RAD51	Q06609	339	ENST00000533741.1		1						WT
ENSG00000051180	RAD51	Q06609	339	ENST00000557850.5	0	0.999411						WT
ENSG00000051180	RAD51	Q06609	339	ENST00000645673.2	0	0.995094						WT
ENSG00000100206	DMC1	Q14565	340	ENST00000216024.7.1	0	0.953493						WT
ENSG00000100206	DMC1	Q14565	340	ENST00000216024.7.2	1000	0.0423862	.	C	c.598A>G	p.Met200Val	200/340	598/1023	-0.23671	-0.305534	-0.391342	-0.311195
ENSG00000100206	DMC1	Q14565	340	ENST00000428462.6.1	0	0.955259						WT
ENSG00000100206	DMC1	Q14565	340	ENST00000428462.6.2	1	0.0423862	.	C	c.433A>G	p.Met145Val	145/285	433/858	1.14079	0.650993	-0.43988	0.450633
ENSG00000100206	DMC1	Q14565	340	ENST00000439567.5.1	0	0.957614						WT
ENSG00000100206	DMC1	Q14565	340	ENST00000439567.5.2	1	0.0423862	.	C	c.433A>G	p.Met145Val	145/202	433/610	1.79068	0.332375	0.208664	0.777239
ENSG00000111445	RFC5	P40937	340	ENST00000392542.6	0	0.998234						WT
ENSG00000111445	RFC5	P40937	340	ENST00000420967.5	0	0.999019						WT
ENSG00000111445	RFC5	P40937	340	ENST00000449641.6	0	0.999608						WT
ENSG00000111445	RFC5	P40937	340	ENST00000454402.7	0	0.998038						WT
ENSG00000111445	RFC5	P40937	340	ENST00000484086.6	0	0.993721						WT
ENSG00000111445	RFC5	P40937	340	ENST00000535092.1	0	0.999411						WT
ENSG00000111445	RFC5	P40937	340	ENST00000537315.5	0	0.999608						WT
ENSG00000114026	OGG1	O15527	345	ENST00000302003.11.1	0	0.661303						WT
ENSG00000114026	OGG1	O15527	345	ENST00000302003.11.2	100000	0.300628	.	G	c.994C>G	p.Pro332Ala	332/410	994/1233	-0.793442	-0.712486	0.131912	-0.458005
ENSG00000114026	OGG1	O15527	345	ENST00000302003.11.3	10000000000000000	0.0274725	.	A	c.686G>A	p.Arg229Gln	229/410	686/1233	0.0414276	-0.940536	0.286957	-0.204051
ENSG00000114026	OGG1	O15527	345	ENST00000302008.12.1	0	0.962323						WT
ENSG00000114026	OGG1	O15527	345	ENST00000302008.12.2	100000000	0.0276688	.	A	c.686G>A	p.Arg229Gln	229/356	686/1071	-0.365807	-1.31106	0.505478	-0.390462
ENSG00000114026	OGG1	O15527	345	ENST00000302036.12.1	0	0.959184						WT
ENSG00000114026	OGG1	O15527	345	ENST00000302036.12.2	1000000000000	0.0276688	.	A	c.686G>A	p.Arg229Gln	229/424	686/1275	-0.138985	-1.34756	0.338242	-0.382767
ENSG00000114026	OGG1	O15527	345	ENST00000339511.9.1	0	0.964089						WT
ENSG00000114026	OGG1	O15527	345	ENST00000339511.9.2	1000000	0.0276688	.	A	c.686G>A	p.Arg229Gln	229/324	686/975	-0.159916	-1.39967	0.440243	-0.373116
ENSG00000114026	OGG1	O15527	345	ENST00000344629.12.1	0	0.661695						WT
ENSG00000114026	OGG1	O15527	345	ENST00000344629.12.2	100	0.30102	.	G	c.977C>G	p.Ser326Cys	326/345	977/1038	-0.612297	-0.632793	-2.02935	-1.09148
ENSG00000114026	OGG1	O15527	345	ENST00000344629.12.3	1000000000000	0.0274725	.	A	c.686G>A	p.Arg229Gln	229/345	686/1038	-0.308067	-1.44801	0.473175	-0.427635
ENSG00000114026	OGG1	O15527	345	ENST00000352937.6.1	0	0.964678						WT
ENSG00000114026	OGG1	O15527	345	ENST00000352937.6.2	10000000	0.027865	.	A	c.401G>A	p.Arg134Gln	134/262	401/789	-0.404228	-0.0707092	-0.968719	-0.481219
ENSG00000114026	OGG1	O15527	345	ENST00000383826.9	0	0.996272						WT
ENSG00000114026	OGG1	O15527	345	ENST00000416333.1.1	0	0.693681						WT
ENSG00000114026	OGG1	O15527	345	ENST00000416333.1.2	100	0.301413	.	G	c.292C>G	p.Pro98Ala	98/130	292/394	0.00189972	0.00395203	-0.0569	-0.0170161
ENSG00000114026	OGG1	O15527	345	ENST00000425665.1		1						WT
ENSG00000114026	OGG1	O15527	345	ENST00000426518.5	0	0.998823						WT
ENSG00000114026	OGG1	O15527	345	ENST00000429146.5		1						WT
ENSG00000114026	OGG1	O15527	345	ENST00000441094.5.1	0	0.965267						WT
ENSG00000114026	OGG1	O15527	345	ENST00000441094.5.2	1000000	0.0276688	.	A	c.377G>A	p.Arg126Gln	126/221	377/666	-0.296661	-1.47243	0.124638	-0.548153
ENSG00000114026	OGG1	O15527	345	ENST00000449570.6.1	0	0.964089						WT
ENSG00000114026	OGG1	O15527	345	ENST00000449570.6.2	1000000	0.0276688	.	A	c.686G>A	p.Arg229Gln	229/322	686/969	-0.106155	-1.57167	0.685387	-0.330813
ENSG00000114026	OGG1	O15527	345	ENST00000707074.1		1						WT
ENSG00000126215	XRCC3	O43542	346	ENST00000352127.11.1	0	0.757849						WT
ENSG00000126215	XRCC3	O43542	346	ENST00000352127.11.2	10000000000000	0.216248	rs861539	A	c.722C>T	p.Thr241Met	241/346	722/1041	-0.00926208	-1.33623	0.0821838	-0.421102
ENSG00000126215	XRCC3	O43542	346	ENST00000553264.5.1	0	0.757849						WT
ENSG00000126215	XRCC3	O43542	346	ENST00000553264.5.2	10000000000000	0.216248	rs861539	A	c.722C>T	p.Thr241Met	241/346	722/1041	-0.00926208	-1.33623	0.0821838	-0.421102
ENSG00000126215	XRCC3	O43542	346	ENST00000553332.5	0	0.999804						WT
ENSG00000126215	XRCC3	O43542	346	ENST00000553361.5	0	0.989403						WT
ENSG00000126215	XRCC3	O43542	346	ENST00000554170.1	0	0.999804						WT
ENSG00000126215	XRCC3	O43542	346	ENST00000554913.5.1	0	0.757849						WT
ENSG00000126215	XRCC3	O43542	346	ENST00000554913.5.2	10000000000000	0.216248	rs861539	A	c.722C>T	p.Thr241Met	241/346	722/1041	-0.00926208	-1.33623	0.0821838	-0.421102
ENSG00000126215	XRCC3	O43542	346	ENST00000554974.5.1	0	0.771389						WT
ENSG00000126215	XRCC3	O43542	346	ENST00000554974.5.2	100	0.216837	rs861539	A	c.107C>T	p.Thr36Met	36/141	107/426	0.534493	-1.10968	-0.101246	-0.225478
ENSG00000126215	XRCC3	O43542	346	ENST00000555055.6.1	0	0.757849						WT
ENSG00000126215	XRCC3	O43542	346	ENST00000555055.6.2	10000000000000	0.216248	rs861539	A	c.722C>T	p.Thr241Met	241/346	722/1041	-0.00926208	-1.33623	0.0821838	-0.421102
ENSG00000126215	XRCC3	O43542	346	ENST00000555964.5	0	0.990385						WT
ENSG00000126215	XRCC3	O43542	346	ENST00000556682.5	0	0.998823						WT
ENSG00000126215	XRCC3	O43542	346	ENST00000556980.5	0	0.990385						WT
ENSG00000126215	XRCC3	O43542	346	ENST00000557439.5		1						WT
ENSG00000134058	CDK7	P50613	346	ENST00000256443.8	0	0.989992						WT
ENSG00000134058	CDK7	P50613	346	ENST00000502604.5	0	0.990777						WT
ENSG00000134058	CDK7	P50613	346	ENST00000504147.5		1						WT
ENSG00000134058	CDK7	P50613	346	ENST00000506563.5	0	0.998626						WT
ENSG00000134058	CDK7	P50613	346	ENST00000506789.5		1						WT
ENSG00000134058	CDK7	P50613	346	ENST00000508726.5		1						WT
ENSG00000134058	CDK7	P50613	346	ENST00000510106.5		1						WT
ENSG00000134058	CDK7	P50613	346	ENST00000514676.5	0	0.989992						WT
ENSG00000134058	CDK7	P50613	346	ENST00000515180.5		1						WT
ENSG00000134058	CDK7	P50613	346	ENST00000515391.5		1						WT
ENSG00000134058	CDK7	P50613	346	ENST00000626796.2	0	0.998626						WT
ENSG00000134058	CDK7	P50613	346	ENST00000629350.2	0	0.998626						WT
ENSG00000048392	RRM2B	Q7LG56	351	ENST00000251810.8	0	0.998626						WT
ENSG00000048392	RRM2B	Q7LG56	351	ENST00000395912.6	0	0.998626						WT
ENSG00000048392	RRM2B	Q7LG56	351	ENST00000519317.5	0	0.999019						WT
ENSG00000048392	RRM2B	Q7LG56	351	ENST00000519962.5	0	0.999215						WT
ENSG00000048392	RRM2B	Q7LG56	351	ENST00000522368.5.1	0	0.944466						WT
ENSG00000048392	RRM2B	Q7LG56	351	ENST00000522368.5.2	100	0.0514129	.	T	c.73G>A	p.Ala25Thr	25/407	73/1224	-0.0652695	-0.601593	-0.126663	-0.264509
ENSG00000048392	RRM2B	Q7LG56	351	ENST00000522394.1		1						WT
ENSG00000048392	RRM2B	Q7LG56	351	ENST00000523957.1		1						WT
ENSG00000049541	RFC2	P35250	354	ENST00000055077.8	0	0.995879						WT
ENSG00000049541	RFC2	P35250	354	ENST00000352131.7	0	0.995879						WT
ENSG00000049541	RFC2	P35250	354	ENST00000463194.1		1						WT
ENSG00000049541	RFC2	P35250	354	ENST00000470266.5		1						WT
ENSG00000049541	RFC2	P35250	354	ENST00000479105.6		1						WT
ENSG00000049541	RFC2	P35250	354	ENST00000480432.5		1						WT
ENSG00000049541	RFC2	P35250	354	ENST00000485545.5	0	0.99686						WT
ENSG00000049541	RFC2	P35250	354	ENST00000491206.5		1						WT
ENSG00000049541	RFC2	P35250	354	ENST00000494019.5		1						WT
ENSG00000049541	RFC2	P35250	354	ENST00000497430.1.1	0	0.969584						WT
ENSG00000049541	RFC2	P35250	354	ENST00000497430.1.2	10000000	0.0260989	.	T	c.581G>A	p.Gly194Glu	194/197	581/594	-0.923824	-0.551399	-1.34001	-0.93841
ENSG00000049541	RFC2	P35250	354	ENST00000621097.4	0	0.996272						WT
ENSG00000133119	RFC3	P40938	356	ENST00000380071.8	0	0.995879						WT
ENSG00000133119	RFC3	P40938	356	ENST00000434425.5	0	0.996468						WT
ENSG00000133119	RFC3	P40938	356	ENST00000616236.1	0	0.999019						WT
ENSG00000137074	APTX	Q7Z2E3	356	ENST00000309615.8	0	0.978218						WT
ENSG00000137074	APTX	Q7Z2E3	356	ENST00000379813.7	0	0.978022						WT
ENSG00000137074	APTX	Q7Z2E3	356	ENST00000379817.7	0	0.978022						WT
ENSG00000137074	APTX	Q7Z2E3	356	ENST00000379819.6	0	0.978022						WT
ENSG00000137074	APTX	Q7Z2E3	356	ENST00000379825.7	0	0.980377						WT
ENSG00000137074	APTX	Q7Z2E3	356	ENST00000397172.8	0	0.987441						WT
ENSG00000137074	APTX	Q7Z2E3	356	ENST00000436040.7	0	0.978218						WT
ENSG00000137074	APTX	Q7Z2E3	356	ENST00000460940.6		1						WT
ENSG00000137074	APTX	Q7Z2E3	356	ENST00000463596.6	0	0.978022						WT
ENSG00000137074	APTX	Q7Z2E3	356	ENST00000464632.6		1						WT
ENSG00000137074	APTX	Q7Z2E3	356	ENST00000465003.6		1						WT
ENSG00000137074	APTX	Q7Z2E3	356	ENST00000467331.6		1						WT
ENSG00000137074	APTX	Q7Z2E3	356	ENST00000468275.6	0	0.980377						WT
ENSG00000137074	APTX	Q7Z2E3	356	ENST00000472896.6		1						WT
ENSG00000137074	APTX	Q7Z2E3	356	ENST00000474658.7		1						WT
ENSG00000137074	APTX	Q7Z2E3	356	ENST00000476858.6	0	0.978218						WT
ENSG00000137074	APTX	Q7Z2E3	356	ENST00000477119.2	0	0.978022						WT
ENSG00000137074	APTX	Q7Z2E3	356	ENST00000478279.6		1						WT
ENSG00000137074	APTX	Q7Z2E3	356	ENST00000479656.6		1						WT
ENSG00000137074	APTX	Q7Z2E3	356	ENST00000480031.6		1						WT
ENSG00000137074	APTX	Q7Z2E3	356	ENST00000482687.6		1						WT
ENSG00000137074	APTX	Q7Z2E3	356	ENST00000483148.6		1						WT
ENSG00000137074	APTX	Q7Z2E3	356	ENST00000485479.6		1						WT
ENSG00000137074	APTX	Q7Z2E3	356	ENST00000494649.5		1						WT
ENSG00000137074	APTX	Q7Z2E3	356	ENST00000495360.6		1						WT
ENSG00000137074	APTX	Q7Z2E3	356	ENST00000671912.1		1						WT
ENSG00000137074	APTX	Q7Z2E3	356	ENST00000672244.1		1						WT
ENSG00000137074	APTX	Q7Z2E3	356	ENST00000672438.1	0	0.980573						WT
ENSG00000137074	APTX	Q7Z2E3	356	ENST00000672519.1		1						WT
ENSG00000137074	APTX	Q7Z2E3	356	ENST00000672535.1		1						WT
ENSG00000137074	APTX	Q7Z2E3	356	ENST00000672846.1		1						WT
ENSG00000137074	APTX	Q7Z2E3	356	ENST00000673248.1	0	0.980573						WT
ENSG00000137074	APTX	Q7Z2E3	356	ENST00000673360.1		1						WT
ENSG00000137074	APTX	Q7Z2E3	356	ENST00000673416.1	0	0.980573						WT
ENSG00000137074	APTX	Q7Z2E3	356	ENST00000673487.1		1						WT
ENSG00000137074	APTX	Q7Z2E3	356	ENST00000673598.1	0	0.989992						WT
ENSG00000111802	TDP2	O95551	362	ENST00000341060.3.1	0	0.69741						WT
ENSG00000111802	TDP2	O95551	362	ENST00000341060.3.2	100	0.0237441	.	C	c.71A>G	p.Asn24Ser	24/304	71/915	-0.182777	0.636906	0.00194931	0.152026
ENSG00000111802	TDP2	O95551	362	ENST00000341060.3.3	100000	0.242936	.	C	c.571C>G	p.Gln191Glu	191/304	571/915	0.330437	-0.0385742	0.389336	0.227066
ENSG00000111802	TDP2	O95551	362	ENST00000341060.3.4	1000100	0.0288462	.,.	T,C	c.629G>A,c.71A>G	p.Arg210Gln,p.Asn24Ser	210/304,24/304	629/915,71/915	-0.559151	0.496597	0.307182	0.081543
ENSG00000111802	TDP2	O95551	362	ENST00000378198.9.1	0	0.718014						WT
ENSG00000111802	TDP2	O95551	362	ENST00000378198.9.2	100000000	0.242739	.	C	c.745C>G	p.Gln249Glu	249/362	745/1089	0.381721	-0.397984	0.166084	0.0499407
ENSG00000111802	TDP2	O95551	362	ENST00000378198.9.3	1000000000	0.0298273	.	T	c.803G>A	p.Arg268Gln	268/362	803/1089	0.462082	-0.59766	0.64846	0.170961
ENSG00000185787	MORF4L1	Q9UBU8	362	ENST00000331268.9	0	0.996468						WT
ENSG00000185787	MORF4L1	Q9UBU8	362	ENST00000379535.8	0	0.998038						WT
ENSG00000185787	MORF4L1	Q9UBU8	362	ENST00000426013.7	0	0.998038						WT
ENSG00000185787	MORF4L1	Q9UBU8	362	ENST00000558502.5	0	0.998038						WT
ENSG00000185787	MORF4L1	Q9UBU8	362	ENST00000558746.5	0	0.998038						WT
ENSG00000185787	MORF4L1	Q9UBU8	362	ENST00000558830.5	0	0.998234						WT
ENSG00000185787	MORF4L1	Q9UBU8	362	ENST00000559158.5	0	0.998234						WT
ENSG00000185787	MORF4L1	Q9UBU8	362	ENST00000559244.5	0	0.999608						WT
ENSG00000185787	MORF4L1	Q9UBU8	362	ENST00000559345.5	0	0.998038						WT
ENSG00000185787	MORF4L1	Q9UBU8	362	ENST00000559690.5	0	0.998234						WT
ENSG00000185787	MORF4L1	Q9UBU8	362	ENST00000559751.1	0	0.996664						WT
ENSG00000185787	MORF4L1	Q9UBU8	362	ENST00000559930.5	0	0.998234						WT
ENSG00000185787	MORF4L1	Q9UBU8	362	ENST00000560422.5	0	0.998038						WT
ENSG00000163918	RFC4	P35249	363	ENST00000296273.7	0	0.985675						WT
ENSG00000163918	RFC4	P35249	363	ENST00000392481.6	0	0.985675						WT
ENSG00000163918	RFC4	P35249	363	ENST00000411792.1	0	0.999215						WT
ENSG00000163918	RFC4	P35249	363	ENST00000417876.1	0	0.990385						WT
ENSG00000163918	RFC4	P35249	363	ENST00000418288.5	0	0.995487						WT
ENSG00000163918	RFC4	P35249	363	ENST00000427785.5	0	0.997253						WT
ENSG00000163918	RFC4	P35249	363	ENST00000433496.5	0	0.985871						WT
ENSG00000163918	RFC4	P35249	363	ENST00000448497.1	0	0.998234						WT
ENSG00000163918	RFC4	P35249	363	ENST00000449502.5		1						WT
ENSG00000179262	RAD23A	P54725	363	ENST00000316856.7.1	0	0.929356						WT
ENSG00000179262	RAD23A	P54725	363	ENST00000316856.7.2	10000000000000	0.0578885	.	G	c.391A>G	p.Thr131Ala	131/362	391/1089	0.162941	-0.179558	0.175339	0.0529073
ENSG00000179262	RAD23A	P54725	363	ENST00000586375.1		1						WT
ENSG00000179262	RAD23A	P54725	363	ENST00000586534.6.1	0	0.929356						WT
ENSG00000179262	RAD23A	P54725	363	ENST00000586534.6.2	10000000000000	0.0578885	.	G	c.391A>G	p.Thr131Ala	131/363	391/1092	0.166336	-0.164131	0.170971	0.0577253
ENSG00000179262	RAD23A	P54725	363	ENST00000590881.1	0	0.999608						WT
ENSG00000179262	RAD23A	P54725	363	ENST00000591499.5		1						WT
ENSG00000179262	RAD23A	P54725	363	ENST00000592268.5.1	0	0.929356						WT
ENSG00000179262	RAD23A	P54725	363	ENST00000592268.5.2	10000000000000	0.0578885	.	G	c.391A>G	p.Thr131Ala	131/308	391/927	0.201122	-0.138115	0.192623	0.0852102
ENSG00000179262	RAD23A	P54725	363	ENST00000593114.5		1						WT
ENSG00000179262	RAD23A	P54725	363	ENST00000651137.1		1						WT
ENSG00000164002	EXO5	Q9H790	373	ENST00000296380.9.1	0	0.431907						WT
ENSG00000164002	EXO5	Q9H790	373	ENST00000296380.9.2	100000000000	0.432104	.	T	c.515G>T	p.Gly172Val	172/373	515/1122	6.03059	5.04073	2.46715	4.51282
ENSG00000164002	EXO5	Q9H790	373	ENST00000296380.9.3	1000000000000000	0.0200157	.	C	c.452T>C	p.Leu151Pro	151/373	452/1122	-3.14456	-2.58778	-2.49696	-2.7431
ENSG00000164002	EXO5	Q9H790	373	ENST00000296380.9.4	1e+19	0.105769	.,.	A,T	c.343G>A,c.515G>T	p.Asp115Asn,p.Gly172Val	115/373,172/373	343/1122,515/1122	6.47801	6.34889	2.31277	5.04656
ENSG00000164002	EXO5	Q9H790	373	ENST00000358527.6.1	0	0.431907						WT
ENSG00000164002	EXO5	Q9H790	373	ENST00000358527.6.2	100000000000	0.432104	.	T	c.515G>T	p.Gly172Val	172/373	515/1122	6.03059	5.04073	2.46715	4.51282
ENSG00000164002	EXO5	Q9H790	373	ENST00000358527.6.3	1000000000000000	0.0200157	.	C	c.452T>C	p.Leu151Pro	151/373	452/1122	-3.14456	-2.58778	-2.49696	-2.7431
ENSG00000164002	EXO5	Q9H790	373	ENST00000358527.6.4	1e+19	0.105769	.,.	A,T	c.343G>A,c.515G>T	p.Asp115Asn,p.Gly172Val	115/373,172/373	343/1122,515/1122	6.47801	6.34889	2.31277	5.04656
ENSG00000164002	EXO5	Q9H790	373	ENST00000372703.1.1	0	0.431907						WT
ENSG00000164002	EXO5	Q9H790	373	ENST00000372703.1.2	100000000000	0.432104	.	T	c.515G>T	p.Gly172Val	172/373	515/1122	6.03059	5.04073	2.46715	4.51282
ENSG00000164002	EXO5	Q9H790	373	ENST00000372703.1.3	1000000000000000	0.0200157	.	C	c.452T>C	p.Leu151Pro	151/373	452/1122	-3.14456	-2.58778	-2.49696	-2.7431
ENSG00000164002	EXO5	Q9H790	373	ENST00000372703.1.4	1e+19	0.105769	.,.	A,T	c.343G>A,c.515G>T	p.Asp115Asn,p.Gly172Val	115/373,172/373	343/1122,515/1122	6.47801	6.34889	2.31277	5.04656
ENSG00000164002	EXO5	Q9H790	373	ENST00000415550.6.1	0	0.431907						WT
ENSG00000164002	EXO5	Q9H790	373	ENST00000415550.6.2	100000000000	0.432104	.	T	c.515G>T	p.Gly172Val	172/373	515/1122	6.03059	5.04073	2.46715	4.51282
ENSG00000164002	EXO5	Q9H790	373	ENST00000415550.6.3	1000000000000000	0.0200157	.	C	c.452T>C	p.Leu151Pro	151/373	452/1122	-3.14456	-2.58778	-2.49696	-2.7431
ENSG00000164002	EXO5	Q9H790	373	ENST00000415550.6.4	1e+19	0.105769	.,.	A,T	c.343G>A,c.515G>T	p.Asp115Asn,p.Gly172Val	115/373,172/373	343/1122,515/1122	6.47801	6.34889	2.31277	5.04656
ENSG00000164002	EXO5	Q9H790	373	ENST00000418186.2.1	0	0.431907						WT
ENSG00000164002	EXO5	Q9H790	373	ENST00000418186.2.2	100000000000	0.432104	.	T	c.515G>T	p.Gly172Val	172/373	515/1122	6.03059	5.04073	2.46715	4.51282
ENSG00000164002	EXO5	Q9H790	373	ENST00000418186.2.3	1000000000000000	0.0200157	.	C	c.452T>C	p.Leu151Pro	151/373	452/1122	-3.14456	-2.58778	-2.49696	-2.7431
ENSG00000164002	EXO5	Q9H790	373	ENST00000418186.2.4	1e+19	0.105769	.,.	A,T	c.343G>A,c.515G>T	p.Asp115Asn,p.Gly172Val	115/373,172/373	343/1122,515/1122	6.47801	6.34889	2.31277	5.04656
ENSG00000164002	EXO5	Q9H790	373	ENST00000419161.2.1	0	0.431907						WT
ENSG00000164002	EXO5	Q9H790	373	ENST00000419161.2.2	100000000000	0.432104	.	T	c.515G>T	p.Gly172Val	172/373	515/1122	6.03059	5.04073	2.46715	4.51282
ENSG00000164002	EXO5	Q9H790	373	ENST00000419161.2.3	1000000000000000	0.0200157	.	C	c.452T>C	p.Leu151Pro	151/373	452/1122	-3.14456	-2.58778	-2.49696	-2.7431
ENSG00000164002	EXO5	Q9H790	373	ENST00000419161.2.4	1e+19	0.105769	.,.	A,T	c.343G>A,c.515G>T	p.Asp115Asn,p.Gly172Val	115/373,172/373	343/1122,515/1122	6.47801	6.34889	2.31277	5.04656
ENSG00000164002	EXO5	Q9H790	373	ENST00000420209.2.1	0	0.431907						WT
ENSG00000164002	EXO5	Q9H790	373	ENST00000420209.2.2	100000000000	0.432104	.	T	c.515G>T	p.Gly172Val	172/373	515/1122	6.03059	5.04073	2.46715	4.51282
ENSG00000164002	EXO5	Q9H790	373	ENST00000420209.2.3	1000000000000000	0.0200157	.	C	c.452T>C	p.Leu151Pro	151/373	452/1122	-3.14456	-2.58778	-2.49696	-2.7431
ENSG00000164002	EXO5	Q9H790	373	ENST00000420209.2.4	1e+19	0.105769	.,.	A,T	c.343G>A,c.515G>T	p.Asp115Asn,p.Gly172Val	115/373,172/373	343/1122,515/1122	6.47801	6.34889	2.31277	5.04656
ENSG00000164002	EXO5	Q9H790	373	ENST00000432259.6.1	0	0.431907						WT
ENSG00000164002	EXO5	Q9H790	373	ENST00000432259.6.2	100000000000	0.432104	.	T	c.515G>T	p.Gly172Val	172/373	515/1122	6.03059	5.04073	2.46715	4.51282
ENSG00000164002	EXO5	Q9H790	373	ENST00000432259.6.3	1000000000000000	0.0200157	.	C	c.452T>C	p.Leu151Pro	151/373	452/1122	-3.14456	-2.58778	-2.49696	-2.7431
ENSG00000164002	EXO5	Q9H790	373	ENST00000432259.6.4	1e+19	0.105769	.,.	A,T	c.343G>A,c.515G>T	p.Asp115Asn,p.Gly172Val	115/373,172/373	343/1122,515/1122	6.47801	6.34889	2.31277	5.04656
ENSG00000164002	EXO5	Q9H790	373	ENST00000443729.6.1	0	0.431907						WT
ENSG00000164002	EXO5	Q9H790	373	ENST00000443729.6.2	100000000000	0.432104	.	T	c.515G>T	p.Gly172Val	172/373	515/1122	6.03059	5.04073	2.46715	4.51282
ENSG00000164002	EXO5	Q9H790	373	ENST00000443729.6.3	1000000000000000	0.0200157	.	C	c.452T>C	p.Leu151Pro	151/373	452/1122	-3.14456	-2.58778	-2.49696	-2.7431
ENSG00000164002	EXO5	Q9H790	373	ENST00000443729.6.4	1e+19	0.105769	.,.	A,T	c.343G>A,c.515G>T	p.Asp115Asn,p.Gly172Val	115/373,172/373	343/1122,515/1122	6.47801	6.34889	2.31277	5.04656
ENSG00000164002	EXO5	Q9H790	373	ENST00000682383.1.1	0	0.431907						WT
ENSG00000164002	EXO5	Q9H790	373	ENST00000682383.1.2	100000000000	0.432104	.	T	c.515G>T	p.Gly172Val	172/373	515/1122	6.03059	5.04073	2.46715	4.51282
ENSG00000164002	EXO5	Q9H790	373	ENST00000682383.1.3	1000000000000000	0.0200157	.	C	c.452T>C	p.Leu151Pro	151/373	452/1122	-3.14456	-2.58778	-2.49696	-2.7431
ENSG00000164002	EXO5	Q9H790	373	ENST00000682383.1.4	1e+19	0.105769	.,.	A,T	c.343G>A,c.515G>T	p.Asp115Asn,p.Gly172Val	115/373,172/373	343/1122,515/1122	6.47801	6.34889	2.31277	5.04656
ENSG00000183161	FANCF	Q9NPI8	374	ENST00000327470.6	0	0.97135						WT
ENSG00000115392	FANCL	Q9NW38	375	ENST00000233741.9	0	0.975863						WT
ENSG00000115392	FANCL	Q9NW38	375	ENST00000402135.8	0	0.975863						WT
ENSG00000115392	FANCL	Q9NW38	375	ENST00000403295.8	0	0.984694						WT
ENSG00000115392	FANCL	Q9NW38	375	ENST00000403676.6	0	0.999804						WT
ENSG00000115392	FANCL	Q9NW38	375	ENST00000417361.2	0	0.999804						WT
ENSG00000115392	FANCL	Q9NW38	375	ENST00000427708.7	0	0.980377						WT
ENSG00000115392	FANCL	Q9NW38	375	ENST00000446381.6	0	0.985479						WT
ENSG00000115392	FANCL	Q9NW38	375	ENST00000449070.6	0	0.983909						WT
ENSG00000115392	FANCL	Q9NW38	375	ENST00000481670.3	0	0.99117						WT
ENSG00000115392	FANCL	Q9NW38	375	ENST00000696305.1		1						WT
ENSG00000115392	FANCL	Q9NW38	375	ENST00000696306.1		1						WT
ENSG00000115392	FANCL	Q9NW38	375	ENST00000696307.1		1						WT
ENSG00000115392	FANCL	Q9NW38	375	ENST00000696308.1		1						WT
ENSG00000115392	FANCL	Q9NW38	375	ENST00000696314.1		1						WT
ENSG00000115392	FANCL	Q9NW38	375	ENST00000696315.1		1						WT
ENSG00000115392	FANCL	Q9NW38	375	ENST00000696316.1		1						WT
ENSG00000115392	FANCL	Q9NW38	375	ENST00000696317.1		1						WT
ENSG00000115392	FANCL	Q9NW38	375	ENST00000696318.1		1						WT
ENSG00000115392	FANCL	Q9NW38	375	ENST00000696319.1		1						WT
ENSG00000115392	FANCL	Q9NW38	375	ENST00000696321.1		1						WT
ENSG00000115392	FANCL	Q9NW38	375	ENST00000696324.1		1						WT
ENSG00000115392	FANCL	Q9NW38	375	ENST00000696326.1		1						WT
ENSG00000115392	FANCL	Q9NW38	375	ENST00000696342.1		1						WT
ENSG00000115392	FANCL	Q9NW38	375	ENST00000696344.1		1						WT
ENSG00000115392	FANCL	Q9NW38	375	ENST00000696347.1		1						WT
ENSG00000115392	FANCL	Q9NW38	375	ENST00000696361.1		1						WT
ENSG00000115392	FANCL	Q9NW38	375	ENST00000696362.1		1						WT
ENSG00000115392	FANCL	Q9NW38	375	ENST00000696371.1		1						WT
ENSG00000115392	FANCL	Q9NW38	375	ENST00000696373.1		1						WT
ENSG00000115392	FANCL	Q9NW38	375	ENST00000696374.1		1						WT
ENSG00000115392	FANCL	Q9NW38	375	ENST00000696378.1		1						WT
ENSG00000115392	FANCL	Q9NW38	375	ENST00000696379.1		1						WT
ENSG00000115392	FANCL	Q9NW38	375	ENST00000696398.1		1						WT
ENSG00000115392	FANCL	Q9NW38	375	ENST00000696400.1		1						WT
ENSG00000115392	FANCL	Q9NW38	375	ENST00000696403.1		1						WT
ENSG00000115392	FANCL	Q9NW38	375	ENST00000696409.1		1						WT
ENSG00000115392	FANCL	Q9NW38	375	ENST00000696410.1		1						WT
ENSG00000115392	FANCL	Q9NW38	375	ENST00000696415.1		1						WT
ENSG00000115392	FANCL	Q9NW38	375	ENST00000696417.1		1						WT
ENSG00000115392	FANCL	Q9NW38	375	ENST00000696418.1		1						WT
ENSG00000115392	FANCL	Q9NW38	375	ENST00000696433.1		1						WT
ENSG00000115392	FANCL	Q9NW38	375	ENST00000696434.1		1						WT
ENSG00000115392	FANCL	Q9NW38	375	ENST00000696435.1		1						WT
ENSG00000115392	FANCL	Q9NW38	375	ENST00000696438.1		1						WT
ENSG00000115392	FANCL	Q9NW38	375	ENST00000696454.1		1						WT
ENSG00000115392	FANCL	Q9NW38	375	ENST00000696455.1		1						WT
ENSG00000115392	FANCL	Q9NW38	375	ENST00000696457.1		1						WT
ENSG00000115392	FANCL	Q9NW38	375	ENST00000696458.1		1						WT
ENSG00000115392	FANCL	Q9NW38	375	ENST00000696459.1		1						WT
ENSG00000115392	FANCL	Q9NW38	375	ENST00000696461.1		1						WT
ENSG00000115392	FANCL	Q9NW38	375	ENST00000696467.1		1						WT
ENSG00000115392	FANCL	Q9NW38	375	ENST00000696468.1		1						WT
ENSG00000115392	FANCL	Q9NW38	375	ENST00000696469.1		1						WT
ENSG00000115392	FANCL	Q9NW38	375	ENST00000696472.1		1						WT
ENSG00000115392	FANCL	Q9NW38	375	ENST00000696473.1		1						WT
ENSG00000115392	FANCL	Q9NW38	375	ENST00000696476.1		1						WT
ENSG00000115392	FANCL	Q9NW38	375	ENST00000696478.1		1						WT
ENSG00000115392	FANCL	Q9NW38	375	ENST00000696492.1		1						WT
ENSG00000115392	FANCL	Q9NW38	375	ENST00000696493.1		1						WT
ENSG00000115392	FANCL	Q9NW38	375	ENST00000696495.1		1						WT
ENSG00000115392	FANCL	Q9NW38	375	ENST00000696499.1		1						WT
ENSG00000115392	FANCL	Q9NW38	375	ENST00000696508.1		1						WT
ENSG00000115392	FANCL	Q9NW38	375	ENST00000696509.1		1						WT
ENSG00000115392	FANCL	Q9NW38	375	ENST00000696510.1		1						WT
ENSG00000115392	FANCL	Q9NW38	375	ENST00000696511.1		1						WT
ENSG00000115392	FANCL	Q9NW38	375	ENST00000696527.1		1						WT
ENSG00000115392	FANCL	Q9NW38	375	ENST00000696528.1		1						WT
ENSG00000115392	FANCL	Q9NW38	375	ENST00000696530.1		1						WT
ENSG00000115392	FANCL	Q9NW38	375	ENST00000696531.1		1						WT
ENSG00000115392	FANCL	Q9NW38	375	ENST00000696543.1		1						WT
ENSG00000115392	FANCL	Q9NW38	375	ENST00000696544.1		1						WT
ENSG00000115392	FANCL	Q9NW38	375	ENST00000696545.1		1						WT
ENSG00000115392	FANCL	Q9NW38	375	ENST00000696546.1		1						WT
ENSG00000115392	FANCL	Q9NW38	375	ENST00000696547.1		1						WT
ENSG00000115392	FANCL	Q9NW38	375	ENST00000696548.1		1						WT
ENSG00000115392	FANCL	Q9NW38	375	ENST00000696549.1		1						WT
ENSG00000115392	FANCL	Q9NW38	375	ENST00000696550.1		1						WT
ENSG00000115392	FANCL	Q9NW38	375	ENST00000696551.1		1						WT
ENSG00000115392	FANCL	Q9NW38	375	ENST00000696564.1		1						WT
ENSG00000115392	FANCL	Q9NW38	375	ENST00000696565.1		1						WT
ENSG00000115392	FANCL	Q9NW38	375	ENST00000696567.1		1						WT
ENSG00000115392	FANCL	Q9NW38	375	ENST00000696570.1		1						WT
ENSG00000115392	FANCL	Q9NW38	375	ENST00000696594.1		1						WT
ENSG00000115392	FANCL	Q9NW38	375	ENST00000696595.1		1						WT
ENSG00000115392	FANCL	Q9NW38	375	ENST00000696596.1		1						WT
ENSG00000115392	FANCL	Q9NW38	375	ENST00000696597.1		1						WT
ENSG00000115392	FANCL	Q9NW38	375	ENST00000696598.1		1						WT
ENSG00000115392	FANCL	Q9NW38	375	ENST00000696620.1		1						WT
ENSG00000115392	FANCL	Q9NW38	375	ENST00000696621.1		1						WT
ENSG00000115392	FANCL	Q9NW38	375	ENST00000696624.1		1						WT
ENSG00000115392	FANCL	Q9NW38	375	ENST00000696625.1		1						WT
ENSG00000115392	FANCL	Q9NW38	375	ENST00000696634.1		1						WT
ENSG00000115392	FANCL	Q9NW38	375	ENST00000696635.1		1						WT
ENSG00000108384	RAD51C	O43502	376	ENST00000337432.9	0	0.991758						WT
ENSG00000108384	RAD51C	O43502	376	ENST00000413590.5	0	0.992151						WT
ENSG00000108384	RAD51C	O43502	376	ENST00000421782.3	0	0.997645						WT
ENSG00000108384	RAD51C	O43502	376	ENST00000425173.5	0	0.992739						WT
ENSG00000108384	RAD51C	O43502	376	ENST00000461271.6	0	0.99686						WT
ENSG00000108384	RAD51C	O43502	376	ENST00000475762.5		1						WT
ENSG00000108384	RAD51C	O43502	376	ENST00000482007.5		1						WT
ENSG00000108384	RAD51C	O43502	376	ENST00000486827.1		1						WT
ENSG00000108384	RAD51C	O43502	376	ENST00000487525.5		1						WT
ENSG00000108384	RAD51C	O43502	376	ENST00000583539.5	0	0.991954						WT
ENSG00000108384	RAD51C	O43502	376	ENST00000584617.5		1						WT
ENSG00000108384	RAD51C	O43502	376	ENST00000584804.1	0	0.99529						WT
ENSG00000108384	RAD51C	O43502	376	ENST00000622327.4	0	0.995683						WT
ENSG00000108384	RAD51C	O43502	376	ENST00000697680.1		1						WT
ENSG00000108384	RAD51C	O43502	376	ENST00000697681.1		1						WT
ENSG00000108384	RAD51C	O43502	376	ENST00000697683.1		1						WT
ENSG00000108384	RAD51C	O43502	376	ENST00000697685.1		1						WT
ENSG00000108384	RAD51C	O43502	376	ENST00000697686.1		1						WT
ENSG00000108384	RAD51C	O43502	376	ENST00000697689.1		1						WT
ENSG00000108384	RAD51C	O43502	376	ENST00000697690.1		1						WT
ENSG00000108384	RAD51C	O43502	376	ENST00000697692.1		1						WT
ENSG00000108384	RAD51C	O43502	376	ENST00000697694.1		1						WT
ENSG00000197774	EME2	A4GXA9	379	ENST00000561903.6		1						WT
ENSG00000197774	EME2	A4GXA9	379	ENST00000564182.1		1						WT
ENSG00000197774	EME2	A4GXA9	379	ENST00000568449.7.1	0	0.940738						WT
ENSG00000197774	EME2	A4GXA9	379	ENST00000568449.7.2	1000	0.0319859	.	A	c.1049G>A	p.Arg350His	350/379	1049/1140	-3.09379	-0.532722	-1.58725	-1.73792
ENSG00000168496	FEN1	P39748	380	ENST00000305885.3	0	0.996075						WT
ENSG00000168496	FEN1	P39748	380	ENST00000535307.1	0	0.996664						WT
ENSG00000168496	FEN1	P39748	380	ENST00000535723.1	0	0.999411						WT
ENSG00000182185	RAD51B	O15315	384	ENST00000390683.7.1	0	0.955063						WT
ENSG00000182185	RAD51B	O15315	384	ENST00000390683.7.2	1000000	0.0209969	.	G	c.515T>G	p.Leu172Trp	172/279	515/840	-5.23802	-9.85067	-7.83089	-7.63986
ENSG00000182185	RAD51B	O15315	384	ENST00000471583.6.1	0	0.953885						WT
ENSG00000182185	RAD51B	O15315	384	ENST00000471583.6.2	10000000000	0.0209969	.	G	c.515T>G	p.Leu172Trp	172/350	515/1053	-3.7245	-10.4621	-8.10762	-7.43141
ENSG00000182185	RAD51B	O15315	384	ENST00000479335.5		1						WT
ENSG00000182185	RAD51B	O15315	384	ENST00000485181.5	0	0.995487						WT
ENSG00000182185	RAD51B	O15315	384	ENST00000487270.5.1	0	0.923666						WT
ENSG00000182185	RAD51B	O15315	384	ENST00000487270.5.2	1000	0.0166797	.	G	c.1094C>G	p.Pro365Arg	365/384	1094/1155	-0.151955	-0.379005	-0.381889	-0.304283
ENSG00000182185	RAD51B	O15315	384	ENST00000487270.5.3	10000000000000000	0.0202119	.	G	c.515T>G	p.Leu172Trp	172/384	515/1155	-4.55228	-10.4792	-8.50109	-7.84419
ENSG00000182185	RAD51B	O15315	384	ENST00000487861.5.1	0	0.952904						WT
ENSG00000182185	RAD51B	O15315	384	ENST00000487861.5.2	1000000000000	0.0209969	.	G	c.515T>G	p.Leu172Trp	172/425	515/1278	-4.762	-10.5526	-8.6814	-7.99868
ENSG00000182185	RAD51B	O15315	384	ENST00000488612.5.1	0	0.453689						WT
ENSG00000182185	RAD51B	O15315	384	ENST00000488612.5.2	1	0.500196	.	C	c.1051T>C	p.Cys351Arg	351/366	1051/1101	-0.502792	-0.930378	-1.33067	-0.921279
ENSG00000182185	RAD51B	O15315	384	ENST00000488612.5.3	100000000001	0.014325	.,.	G,C	c.515T>G,c.1051T>C	p.Leu172Trp,p.Cys351Arg	172/366,351/366	515/1101,1051/1101	-4.78084	-11.4272	-9.15893	-8.45565
ENSG00000182185	RAD51B	O15315	384	ENST00000553334.1	0	0.996075						WT
ENSG00000182185	RAD51B	O15315	384	ENST00000554575.2	0	0.999215						WT
ENSG00000107672	NSMCE4A	Q9NXX6	385	ENST00000369017.5.1	0	0.978807						WT
ENSG00000107672	NSMCE4A	Q9NXX6	385	ENST00000369017.5.2	100000000000000	0.0147174	.	A	c.691C>T	p.Pro231Ser	231/316	691/951	-0.817047	-1.69879	-0.461212	-0.99235
ENSG00000107672	NSMCE4A	Q9NXX6	385	ENST00000369023.8.1	0	0.977041						WT
ENSG00000107672	NSMCE4A	Q9NXX6	385	ENST00000369023.8.2	100000000000000	0.0147174	.	A	c.691C>T	p.Pro231Ser	231/385	691/1158	-1.19658	0.785751	-0.27272	-0.227849
ENSG00000100601	ALKBH1	Q13686	389	ENST00000216489.8.1	0	0.874019						WT
ENSG00000100601	ALKBH1	Q13686	389	ENST00000216489.8.2	1e+18	0.105573	.	A	c.970A>T	p.Met324Leu	324/389	970/1170	0.908432	0.297173	1.18429	0.796631
ENSG00000100601	ALKBH1	Q13686	389	ENST00000555100.1		1						WT
ENSG00000100601	ALKBH1	Q13686	389	ENST00000557057.5		1						WT
ENSG00000171848	RRM2	P31350	389	ENST00000304567.10	0	0.998038						WT
ENSG00000171848	RRM2	P31350	389	ENST00000360566.6.1	0	0.345565						WT
ENSG00000171848	RRM2	P31350	389	ENST00000360566.6.2	100000	0.649137	.	G	c.175T>G	p.Ser59Ala	59/449	175/1350	-0.0252151	0.581711	-0.230831	0.108555
ENSG00000171848	RRM2	P31350	389	ENST00000615152.5	0	0.998038						WT
ENSG00000171848	RRM2	P31350	389	ENST00000641198.1	0	0.998038						WT
ENSG00000171848	RRM2	P31350	389	ENST00000641498.1		1						WT
ENSG00000140398	NEIL1	Q96FI4	390	ENST00000355059.9	0	0.973116						WT
ENSG00000140398	NEIL1	Q96FI4	390	ENST00000564257.1	0	0.993132						WT
ENSG00000140398	NEIL1	Q96FI4	390	ENST00000564784.5	0	0.973116						WT
ENSG00000140398	NEIL1	Q96FI4	390	ENST00000565051.5	0	0.991954						WT
ENSG00000140398	NEIL1	Q96FI4	390	ENST00000566313.5	0	0.998234						WT
ENSG00000140398	NEIL1	Q96FI4	390	ENST00000566752.5	0	0.998234						WT
ENSG00000140398	NEIL1	Q96FI4	390	ENST00000567005.1	0	0.993132						WT
ENSG00000140398	NEIL1	Q96FI4	390	ENST00000567657.5	0	0.988815						WT
ENSG00000140398	NEIL1	Q96FI4	390	ENST00000568059.1	0	0.993132						WT
ENSG00000140398	NEIL1	Q96FI4	390	ENST00000568519.5		1						WT
ENSG00000140398	NEIL1	Q96FI4	390	ENST00000568881.1	0	0.999804						WT
ENSG00000140398	NEIL1	Q96FI4	390	ENST00000569035.5	0	0.973116						WT
ENSG00000140398	NEIL1	Q96FI4	390	ENST00000569506.1	0	0.993721						WT
ENSG00000172613	RAD9A	Q99638	391	ENST00000307980.7	0	0.976845						WT
ENSG00000172613	RAD9A	Q99638	391	ENST00000538013.5		1						WT
ENSG00000172613	RAD9A	Q99638	391	ENST00000542139.1		1						WT
ENSG00000172613	RAD9A	Q99638	391	ENST00000544620.5	0	0.979003						WT
ENSG00000141510	TP53	P04637	393	ENST00000269305.9.1	0	0.446821						WT
ENSG00000141510	TP53	P04637	393	ENST00000269305.9.2	10000	0.54219	.	C	c.215C>G	p.Pro72Arg	72/393	215/1182	-1.42961	-0.621078	-1.35016	-1.13362
ENSG00000141510	TP53	P04637	393	ENST00000359597.8.1	0	0.442308						WT
ENSG00000141510	TP53	P04637	393	ENST00000359597.8.2	10000	0.542386	.	C	c.215C>G	p.Pro72Arg	72/343	215/1032	-1.65081	-0.599236	-1.27339	-1.17448
ENSG00000141510	TP53	P04637	393	ENST00000413465.6.1	0	0.447802						WT
ENSG00000141510	TP53	P04637	393	ENST00000413465.6.2	10000	0.542779	.	C	c.215C>G	p.Pro72Arg	72/285	215/858	-1.49303	-1.06082	-1.08423	-1.21269
ENSG00000141510	TP53	P04637	393	ENST00000420246.6.1	0	0.447214						WT
ENSG00000141510	TP53	P04637	393	ENST00000420246.6.2	10000	0.542386	.	C	c.215C>G	p.Pro72Arg	72/341	215/1026	-1.67087	-0.68898	-1.29005	-1.21663
ENSG00000141510	TP53	P04637	393	ENST00000445888.6.1	0	0.446821						WT
ENSG00000141510	TP53	P04637	393	ENST00000445888.6.2	10000	0.54219	.	C	c.215C>G	p.Pro72Arg	72/393	215/1182	-1.42961	-0.621078	-1.35016	-1.13362
ENSG00000141510	TP53	P04637	393	ENST00000455263.6.1	0	0.44741						WT
ENSG00000141510	TP53	P04637	393	ENST00000455263.6.2	10000	0.542386	.	C	c.215C>G	p.Pro72Arg	72/346	215/1041	-1.68199	-0.549652	-1.36295	-1.1982
ENSG00000141510	TP53	P04637	393	ENST00000503591.1.1	0	0.447998						WT
ENSG00000141510	TP53	P04637	393	ENST00000503591.1.2	10000	0.543171	.	C	c.215C>G	p.Pro72Arg	72/126	215/383	-1.31843	-1.06281	-1.37116	-1.2508
ENSG00000141510	TP53	P04637	393	ENST00000504290.5	0	0.998626						WT
ENSG00000141510	TP53	P04637	393	ENST00000504937.5	0	0.997841						WT
ENSG00000141510	TP53	P04637	393	ENST00000508793.5.1	0	0.447998						WT
ENSG00000141510	TP53	P04637	393	ENST00000508793.5.2	10000	0.543171	.	C	c.215C>G	p.Pro72Arg	72/164	215/496	-1.31125	-1.30812	-0.812309	-1.14389
ENSG00000141510	TP53	P04637	393	ENST00000509690.5	0	0.998626						WT
ENSG00000141510	TP53	P04637	393	ENST00000510385.5	0	0.99843						WT
ENSG00000141510	TP53	P04637	393	ENST00000514944.5	0	0.997253						WT
ENSG00000141510	TP53	P04637	393	ENST00000604348.5.1	0	0.447998						WT
ENSG00000141510	TP53	P04637	393	ENST00000604348.5.2	10000	0.543171	.	C	c.215C>G	p.Pro72Arg	72/142	215/429	-1.30459	-1.06212	-1.36696	-1.24456
ENSG00000141510	TP53	P04637	393	ENST00000610292.4.1	0	0.449176						WT
ENSG00000141510	TP53	P04637	393	ENST00000610292.4.2	10	0.54219	.	C	c.98C>G	p.Pro33Arg	33/354	98/1065	-1.18602	0.0555115	-1.28747	-0.805992
ENSG00000141510	TP53	P04637	393	ENST00000610538.4.1	0	0.449765						WT
ENSG00000141510	TP53	P04637	393	ENST00000610538.4.2	10	0.542386	.	C	c.98C>G	p.Pro33Arg	33/307	98/924	-1.39686	-0.208786	-1.31434	-0.973328
ENSG00000141510	TP53	P04637	393	ENST00000610623.4	0	0.998626						WT
ENSG00000141510	TP53	P04637	393	ENST00000618944.4	0	0.99843						WT
ENSG00000141510	TP53	P04637	393	ENST00000619186.4	0	0.997841						WT
ENSG00000141510	TP53	P04637	393	ENST00000619485.4.1	0	0.449176						WT
ENSG00000141510	TP53	P04637	393	ENST00000619485.4.2	10	0.54219	.	C	c.98C>G	p.Pro33Arg	33/354	98/1065	-1.18602	0.0555115	-1.28747	-0.805992
ENSG00000141510	TP53	P04637	393	ENST00000620739.4.1	0	0.449176						WT
ENSG00000141510	TP53	P04637	393	ENST00000620739.4.2	10	0.54219	.	C	c.98C>G	p.Pro33Arg	33/354	98/1065	-1.18602	0.0555115	-1.28747	-0.805992
ENSG00000141510	TP53	P04637	393	ENST00000622645.4.1	0	0.449568						WT
ENSG00000141510	TP53	P04637	393	ENST00000622645.4.2	10	0.542386	.	C	c.98C>G	p.Pro33Arg	33/302	98/909	-1.40644	-0.224548	-1.25989	-0.963626
ENSG00000141510	TP53	P04637	393	ENST00000635293.1		1						WT
ENSG00000049167	ERCC8	Q13216	396	ENST00000265038.10	0	0.991954						WT
ENSG00000049167	ERCC8	Q13216	396	ENST00000381118.7		1						WT
ENSG00000049167	ERCC8	Q13216	396	ENST00000439176.6	0	0.994309						WT
ENSG00000049167	ERCC8	Q13216	396	ENST00000497892.6		1						WT
ENSG00000049167	ERCC8	Q13216	396	ENST00000643034.1		1						WT
ENSG00000049167	ERCC8	Q13216	396	ENST00000643708.1		1						WT
ENSG00000049167	ERCC8	Q13216	396	ENST00000647431.2		1						WT
ENSG00000049167	ERCC8	Q13216	396	ENST00000647486.2		1						WT
ENSG00000049167	ERCC8	Q13216	396	ENST00000675042.2	0	0.994898						WT
ENSG00000049167	ERCC8	Q13216	396	ENST00000675229.1	0	0.997253						WT
ENSG00000049167	ERCC8	Q13216	396	ENST00000675378.1		1						WT
ENSG00000049167	ERCC8	Q13216	396	ENST00000675452.2		1						WT
ENSG00000049167	ERCC8	Q13216	396	ENST00000676185.1	0	0.993328						WT
ENSG00000049167	ERCC8	Q13216	396	ENST00000682217.1	0	0.993328						WT
ENSG00000049167	ERCC8	Q13216	396	ENST00000682375.1		1						WT
ENSG00000049167	ERCC8	Q13216	396	ENST00000683052.1	0	0.995094						WT
ENSG00000049167	ERCC8	Q13216	396	ENST00000683460.1		1						WT
ENSG00000054796	SPO11	Q9Y5K1	396	ENST00000345868.8.1	0	0.968799						WT
ENSG00000054796	SPO11	Q9Y5K1	396	ENST00000345868.8.2	100000000000	0.0215856	.	G	c.106A>G	p.Thr36Ala	36/358	106/1077	0.460106	0.397522	0.655067	0.504232
ENSG00000054796	SPO11	Q9Y5K1	396	ENST00000371260.8.1	0	0.968799						WT
ENSG00000054796	SPO11	Q9Y5K1	396	ENST00000371260.8.2	100000000000	0.0215856	.	G	c.106A>G	p.Thr36Ala	36/354	106/1065	0.259949	0.362183	0.612831	0.411654
ENSG00000054796	SPO11	Q9Y5K1	396	ENST00000371263.8.1	0	0.968014						WT
ENSG00000054796	SPO11	Q9Y5K1	396	ENST00000371263.8.2	100000000000000	0.0215856	.	G	c.106A>G	p.Thr36Ala	36/396	106/1191	0.620697	0.710083	0.668442	0.666407
ENSG00000054796	SPO11	Q9Y5K1	396	ENST00000418127.5.1	0	0.971743						WT
ENSG00000054796	SPO11	Q9Y5K1	396	ENST00000418127.5.2	1000000000	0.0215856	.	G	c.40A>G	p.Thr14Ala	14/269	40/810	0.34906	0.833305	0.658142	0.613503
ENSG00000054796	SPO11	Q9Y5K1	396	ENST00000494972.1		1						WT
ENSG00000171862	PTEN	P60484	403	ENST00000371953.8	0	0.999804						WT
ENSG00000171862	PTEN	P60484	403	ENST00000472832.3	0	0.999804						WT
ENSG00000171862	PTEN	P60484	403	ENST00000688308.1	0	0.999804						WT
ENSG00000171862	PTEN	P60484	403	ENST00000693560.1.1	1000	0.839089	.	C	c.194G>C	p.Cys65Ser	65/576	194/1731	1.76688	0.795326	0.389389	0.983866
ENSG00000171862	PTEN	P60484	403	ENST00000693560.1.2	101000	0.148548	.,.	A,C	c.10G>A,c.194G>C	p.Gly4Arg,p.Cys65Ser	4/576,65/576	10/1731,194/1731	1.91688	0.952644	0.429596	1.09971
ENSG00000171862	PTEN	P60484	403	ENST00000693560.1.3	101010	0.0107928	.,.,.	A,C,G	c.10G>A,c.194G>C,c.511C>G	p.Gly4Arg,p.Cys65Ser,p.Leu171Val	4/576,65/576,171/576	10/1731,194/1731,511/1731	1.0975	0.261833	0.485825	0.615054
ENSG00000171862	PTEN	P60484	403	ENST00000700021.1		1						WT
ENSG00000171862	PTEN	P60484	403	ENST00000700029.1		1						WT
ENSG00000171862	PTEN	P60484	403	ENST00000706954.1		1						WT
ENSG00000119318	RAD23B	P54727	409	ENST00000358015.8.1	0	0.841052						WT
ENSG00000119318	RAD23B	P54727	409	ENST00000358015.8.2	10	0.153454	.	T	c.746C>T	p.Ala249Val	249/409	746/1230	0.444763	0.508537	0.445068	0.466123
ENSG00000119318	RAD23B	P54727	409	ENST00000416373.6.1	0	0.841052						WT
ENSG00000119318	RAD23B	P54727	409	ENST00000416373.6.2	10	0.15365	.	T	c.530C>T	p.Ala177Val	177/337	530/1014	0.411392	0.609402	0.450954	0.490583
ENSG00000119318	RAD23B	P54727	409	ENST00000419616.5	0	0.998038						WT
ENSG00000119318	RAD23B	P54727	409	ENST00000442587.1	0	0.999804						WT
ENSG00000119318	RAD23B	P54727	409	ENST00000457811.1	0	0.997841						WT
ENSG00000139372	TDG	Q13569	410	ENST00000266775.13.1	0	0.766091						WT
ENSG00000139372	TDG	Q13569	410	ENST00000266775.13.2	1000	0.105181	.	A	c.1087G>A	p.Val363Met	363/406	1087/1221	-0.0560226	-0.0336761	0.236404	0.0489019
ENSG00000139372	TDG	Q13569	410	ENST00000266775.13.3	10000000000000	0.0125589	.	C	c.590A>C	p.Lys197Thr	197/406	590/1221	-2.23003	-4.22572	-6.00764	-4.15446
ENSG00000139372	TDG	Q13569	410	ENST00000266775.13.4	100000000000000	0.0981162	.	A	c.583G>A	p.Gly195Ser	195/406	583/1221	-1.39275	-5.00011	-2.90954	-3.1008
ENSG00000139372	TDG	Q13569	410	ENST00000392872.8.1	0	0.766091						WT
ENSG00000139372	TDG	Q13569	410	ENST00000392872.8.2	1000	0.105181	.	A	c.1099G>A	p.Val367Met	367/410	1099/1233	-0.0678635	0.00370026	0.174576	0.0368042
ENSG00000139372	TDG	Q13569	410	ENST00000392872.8.3	10000000000000	0.0125589	.	C	c.602A>C	p.Lys201Thr	201/410	602/1233	-2.2007	-4.397	-5.92773	-4.17515
ENSG00000139372	TDG	Q13569	410	ENST00000392872.8.4	100000000000000	0.0981162	.	A	c.595G>A	p.Gly199Ser	199/410	595/1233	-1.27987	-5.0156	-2.79137	-3.02895
ENSG00000139372	TDG	Q13569	410	ENST00000436021.6	0	0.990385						WT
ENSG00000139372	TDG	Q13569	410	ENST00000537100.5.1	0	0.875196						WT
ENSG00000139372	TDG	Q13569	410	ENST00000537100.5.2	1	0.0156986	.	C	c.581A>C	p.Lys194Thr	194/256	581/771	-0.71524	-1.9185	-4.07106	-2.23493
ENSG00000139372	TDG	Q13569	410	ENST00000537100.5.3	10	0.0985086	.	A	c.574G>A	p.Gly192Ser	192/256	574/771	-0.409393	-2.5046	-1.14715	-1.35371
ENSG00000139372	TDG	Q13569	410	ENST00000540956.1		1						WT
ENSG00000139372	TDG	Q13569	410	ENST00000544861.5.1	0	0.774529						WT
ENSG00000139372	TDG	Q13569	410	ENST00000544861.5.2	1000	0.105965	.	A	c.670G>A	p.Val224Met	224/267	670/804	0.276451	-0.441952	0.428513	0.0876706
ENSG00000139372	TDG	Q13569	410	ENST00000544861.5.3	10000000000000	0.0125589	.	C	c.173A>C	p.Lys58Thr	58/267	173/804	-3.67572	-5.26159	-5.18372	-4.70701
ENSG00000139372	TDG	Q13569	410	ENST00000544861.5.4	100000000000000	0.0985086	.	A	c.166G>A	p.Gly56Ser	56/267	166/804	-2.71655	-2.82239	-2.15086	-2.56327
ENSG00000138413	IDH1	O75874	414	ENST00000345146.7.1	0	0.941719						WT
ENSG00000138413	IDH1	O75874	414	ENST00000345146.7.2	100000000000	0.0341444	.	T	c.532G>A	p.Val178Ile	178/414	532/1245	0.107727	-0.495888	-0.0253296	-0.13783
ENSG00000138413	IDH1	O75874	414	ENST00000345146.7.3	100010000000	0.0156986	.,.	T,T	c.532G>A,c.211G>A	p.Val178Ile,p.Val71Ile	178/414,71/414	532/1245,211/1245	0.227489	-0.335739	0.10054	-0.00256984
ENSG00000138413	IDH1	O75874	414	ENST00000415282.5.1	0	0.98175						WT
ENSG00000138413	IDH1	O75874	414	ENST00000415282.5.2	10000000	0.0156986	.	T	c.211G>A	p.Val71Ile	71/156	211/472	-0.0127182	0.114601	0.0922661	0.0647163
ENSG00000138413	IDH1	O75874	414	ENST00000415913.5.1	0	0.941719						WT
ENSG00000138413	IDH1	O75874	414	ENST00000415913.5.2	100000000000	0.0341444	.	T	c.532G>A	p.Val178Ile	178/414	532/1245	0.107727	-0.495888	-0.0253296	-0.13783
ENSG00000138413	IDH1	O75874	414	ENST00000415913.5.3	100010000000	0.0156986	.,.	T,T	c.532G>A,c.211G>A	p.Val178Ile,p.Val71Ile	178/414,71/414	532/1245,211/1245	0.227489	-0.335739	0.10054	-0.00256984
ENSG00000138413	IDH1	O75874	414	ENST00000417583.5.1	0	0.982339						WT
ENSG00000138413	IDH1	O75874	414	ENST00000417583.5.2	10000000	0.0156986	.	T	c.211G>A	p.Val71Ile	71/72	211/221	0.223267	1.18789	0.141514	0.517558
ENSG00000138413	IDH1	O75874	414	ENST00000446179.5.1	0	0.941719						WT
ENSG00000138413	IDH1	O75874	414	ENST00000446179.5.2	100000000000	0.0341444	.	T	c.532G>A	p.Val178Ile	178/414	532/1245	0.107727	-0.495888	-0.0253296	-0.13783
ENSG00000138413	IDH1	O75874	414	ENST00000446179.5.3	100010000000	0.0156986	.,.	T,T	c.532G>A,c.211G>A	p.Val178Ile,p.Val71Ile	178/414,71/414	532/1245,211/1245	0.227489	-0.335739	0.10054	-0.00256984
ENSG00000138413	IDH1	O75874	414	ENST00000451391.5	0	0.998038						WT
ENSG00000163605	PPP4R2	Q9NY27	417	ENST00000356692.10	0	0.980573						WT
ENSG00000163605	PPP4R2	Q9NY27	417	ENST00000460360.1	0	0.991562						WT
ENSG00000163605	PPP4R2	Q9NY27	417	ENST00000476505.2	0	0.999608						WT
ENSG00000163605	PPP4R2	Q9NY27	417	ENST00000482242.5		1						WT
ENSG00000163605	PPP4R2	Q9NY27	417	ENST00000488810.5	0	0.991954						WT
ENSG00000163605	PPP4R2	Q9NY27	417	ENST00000495566.1	0	0.98489						WT
ENSG00000002016	RAD52	P43351	418	ENST00000358495.8	0	0.979788						WT
ENSG00000002016	RAD52	P43351	418	ENST00000397230.6	0	0.995683						WT
ENSG00000002016	RAD52	P43351	418	ENST00000430095.6	0	0.979788						WT
ENSG00000002016	RAD52	P43351	418	ENST00000461568.5		1						WT
ENSG00000002016	RAD52	P43351	418	ENST00000468231.5		1						WT
ENSG00000002016	RAD52	P43351	418	ENST00000536177.5	0	0.979592						WT
ENSG00000002016	RAD52	P43351	418	ENST00000541619.1	0	0.995683						WT
ENSG00000002016	RAD52	P43351	418	ENST00000542785.5	0	0.995683						WT
ENSG00000002016	RAD52	P43351	418	ENST00000543912.5		1						WT
ENSG00000002016	RAD52	P43351	418	ENST00000544742.5	0	0.995683						WT
ENSG00000002016	RAD52	P43351	418	ENST00000545564.5.1	0	0.98175						WT
ENSG00000002016	RAD52	P43351	418	ENST00000545564.5.2	100000000	0.0119702	.	T	c.538G>A	p.Gly180Arg	180/226	538/681	0.243015	-0.311802	-0.393906	-0.154231
ENSG00000176953	NFATC2IP	Q8NCF5	419	ENST00000320805.9.1	0	0.889717						WT
ENSG00000176953	NFATC2IP	Q8NCF5	419	ENST00000320805.9.2	1e+22	0.101452	.	T	c.97C>T	p.Arg33Trp	33/419	97/1260	-0.0980835	-0.675163	0.0576935	-0.238518
ENSG00000176953	NFATC2IP	Q8NCF5	419	ENST00000564978.5	0	0.998234						WT
ENSG00000176953	NFATC2IP	Q8NCF5	419	ENST00000568148.1	0	0.998234						WT
ENSG00000151164	RAD9B	Q6WBX8	426	ENST00000358071.8		1						WT
ENSG00000151164	RAD9B	Q6WBX8	426	ENST00000392672.8.1	0	0.90208						WT
ENSG00000151164	RAD9B	Q6WBX8	426	ENST00000392672.8.2	10000	0.0763344	.	A	c.1105G>A	p.Gly369Arg	369/429	1105/1290	0.00253296	0.0555725	0.0291138	0.0290731
ENSG00000151164	RAD9B	Q6WBX8	426	ENST00000409246.5.1	0	0.902865						WT
ENSG00000151164	RAD9B	Q6WBX8	426	ENST00000409246.5.2	10000	0.0763344	.	A	c.889G>A	p.Gly297Arg	297/345	889/1038	0.21283	0.344536	0.0114059	0.18959
ENSG00000151164	RAD9B	Q6WBX8	426	ENST00000409300.6.1	0	0.90208						WT
ENSG00000151164	RAD9B	Q6WBX8	426	ENST00000409300.6.2	10000	0.0763344	.	A	c.1105G>A	p.Gly369Arg	369/417	1105/1254	-0.194077	-0.137756	0.0246429	-0.102397
ENSG00000151164	RAD9B	Q6WBX8	426	ENST00000409425.5.1	0	0.902865						WT
ENSG00000151164	RAD9B	Q6WBX8	426	ENST00000409425.5.2	10000	0.0763344	.	A	c.889G>A	p.Gly297Arg	297/345	889/1038	0.21283	0.344536	0.0114059	0.18959
ENSG00000151164	RAD9B	Q6WBX8	426	ENST00000409778.7.1	0	0.903061						WT
ENSG00000151164	RAD9B	Q6WBX8	426	ENST00000409778.7.2	10	0.0767268	.	A	c.898G>A	p.Gly300Arg	300/341	898/1026	-0.223038	0.0144272	-0.0426483	-0.083753
ENSG00000134574	DDB2	Q92466	427	ENST00000256996.9	0	0.993328						WT
ENSG00000134574	DDB2	Q92466	427	ENST00000378600.7	0	0.996075						WT
ENSG00000134574	DDB2	Q92466	427	ENST00000378601.7		1						WT
ENSG00000134574	DDB2	Q92466	427	ENST00000378603.7	0	0.994113						WT
ENSG00000134574	DDB2	Q92466	427	ENST00000610805.4		1						WT
ENSG00000134574	DDB2	Q92466	427	ENST00000614825.4	0	0.995487						WT
ENSG00000134574	DDB2	Q92466	427	ENST00000616278.4		1						WT
ENSG00000134574	DDB2	Q92466	427	ENST00000617847.4		1						WT
ENSG00000134574	DDB2	Q92466	427	ENST00000622090.4	0	0.997841						WT
ENSG00000134574	DDB2	Q92466	427	ENST00000622878.4	0	0.998626						WT
ENSG00000213780	GTF2H4	Q92759	462	ENST00000259895.9	0	0.991366						WT
ENSG00000213780	GTF2H4	Q92759	462	ENST00000376316.5	0	0.991366						WT
ENSG00000077514	POLD3	Q15054	466	ENST00000263681.7	0	0.966248						WT
ENSG00000077514	POLD3	Q15054	466	ENST00000524752.1	0	0.962912						WT
ENSG00000077514	POLD3	Q15054	466	ENST00000527458.5	0	0.966248						WT
ENSG00000077514	POLD3	Q15054	466	ENST00000528481.5	0	0.993721						WT
ENSG00000077514	POLD3	Q15054	466	ENST00000530511.5	0	0.993132						WT
ENSG00000077514	POLD3	Q15054	466	ENST00000531615.1	0	0.993524						WT
ENSG00000077514	POLD3	Q15054	466	ENST00000532497.5	0	0.966248						WT
ENSG00000077514	POLD3	Q15054	466	ENST00000532954.1	0	0.99843						WT
ENSG00000106628	POLD2	P49005	469	ENST00000223361.7	0	0.996468						WT
ENSG00000106628	POLD2	P49005	469	ENST00000406581.6	0	0.996468						WT
ENSG00000106628	POLD2	P49005	469	ENST00000418438.2	0	0.999019						WT
ENSG00000106628	POLD2	P49005	469	ENST00000433715.6	0	0.998823						WT
ENSG00000106628	POLD2	P49005	469	ENST00000436400.6	0	0.998823						WT
ENSG00000106628	POLD2	P49005	469	ENST00000436844.6	0	0.998823						WT
ENSG00000106628	POLD2	P49005	469	ENST00000452185.5	0	0.996468						WT
ENSG00000106628	POLD2	P49005	469	ENST00000610533.6	0	0.996468						WT
ENSG00000106628	POLD2	P49005	469	ENST00000698945.1		1						WT
ENSG00000106628	POLD2	P49005	469	ENST00000698946.1		1						WT
ENSG00000106628	POLD2	P49005	469	ENST00000698947.1		1						WT
ENSG00000106628	POLD2	P49005	469	ENST00000698949.1		1						WT
ENSG00000106628	POLD2	P49005	469	ENST00000698950.1		1						WT
ENSG00000106628	POLD2	P49005	469	ENST00000698951.1		1						WT
ENSG00000106628	POLD2	P49005	469	ENST00000698955.1		1						WT
ENSG00000106628	POLD2	P49005	469	ENST00000698959.1		1						WT
ENSG00000106628	POLD2	P49005	469	ENST00000698960.1		1						WT
ENSG00000106628	POLD2	P49005	469	ENST00000698961.1		1						WT
ENSG00000106628	POLD2	P49005	469	ENST00000698962.1		1						WT
ENSG00000106628	POLD2	P49005	469	ENST00000698965.1		1						WT
ENSG00000106628	POLD2	P49005	469	ENST00000698976.1		1						WT
ENSG00000106628	POLD2	P49005	469	ENST00000698977.1		1						WT
ENSG00000106628	POLD2	P49005	469	ENST00000698978.1		1						WT
ENSG00000106628	POLD2	P49005	469	ENST00000698979.1		1						WT
ENSG00000106628	POLD2	P49005	469	ENST00000698982.1		1						WT
ENSG00000106628	POLD2	P49005	469	ENST00000698988.1		1						WT
ENSG00000106628	POLD2	P49005	469	ENST00000698989.1		1						WT
ENSG00000106628	POLD2	P49005	469	ENST00000698991.1		1						WT
ENSG00000158402	CDC25C	P30307	473	ENST00000323760.11.1	0	0.595369						WT
ENSG00000158402	CDC25C	P30307	473	ENST00000323760.11.2	10	0.386185	.	A	c.208C>T	p.Arg70Cys	70/473	208/1422	-0.436173	0.318161	-0.704559	-0.27419
ENSG00000158402	CDC25C	P30307	473	ENST00000415130.6	0	0.984301						WT
ENSG00000158402	CDC25C	P30307	473	ENST00000503022.5.1	0	0.605965						WT
ENSG00000158402	CDC25C	P30307	473	ENST00000503022.5.2	10	0.388736	.	A	c.208C>T	p.Arg70Cys	70/248	208/747	-0.964493	-1.28242	-1.15923	-1.13538
ENSG00000158402	CDC25C	P30307	473	ENST00000510119.1.1	0	0.608124						WT
ENSG00000158402	CDC25C	P30307	473	ENST00000510119.1.2	10	0.388932	.	A	c.259C>T	p.Arg87Cys	87/169	259/510	-0.819008	-0.540092	-1.13203	-0.830378
ENSG00000158402	CDC25C	P30307	473	ENST00000513970.5.1	0	0.595369						WT
ENSG00000158402	CDC25C	P30307	473	ENST00000513970.5.2	10	0.386185	.	A	c.208C>T	p.Arg70Cys	70/473	208/1422	-0.436173	0.318161	-0.704559	-0.27419
ENSG00000158402	CDC25C	P30307	473	ENST00000514017.1	0	0.986264						WT
ENSG00000158402	CDC25C	P30307	473	ENST00000514555.5.1	0	0.595565						WT
ENSG00000158402	CDC25C	P30307	473	ENST00000514555.5.2	10	0.386185	.	A	c.208C>T	p.Arg70Cys	70/443	208/1332	-0.433624	0.591034	-0.657578	-0.166723
ENSG00000158402	CDC25C	P30307	473	ENST00000648466.1		1						WT
ENSG00000124766	SOX4	Q06945	474	ENST00000244745.4	0	0.986656						WT
ENSG00000101654	RNMT	O43148	476	ENST00000262173.7.1	0	0.979003						WT
ENSG00000101654	RNMT	O43148	476	ENST00000262173.7.2	1e+22	0.0107928	.	C	c.58G>C	p.Ala20Pro	20/476	58/1431	-0.412231	-0.156075	0.284576	-0.0945765
ENSG00000101654	RNMT	O43148	476	ENST00000383314.7.1	0	0.979003						WT
ENSG00000101654	RNMT	O43148	476	ENST00000383314.7.2	1e+22	0.0107928	.	C	c.58G>C	p.Ala20Pro	20/476	58/1431	-0.412231	-0.156075	0.284576	-0.0945765
ENSG00000101654	RNMT	O43148	476	ENST00000543302.6.1	0	0.979003						WT
ENSG00000101654	RNMT	O43148	476	ENST00000543302.6.2	1e+22	0.0107928	.	C	c.58G>C	p.Ala20Pro	20/476	58/1431	-0.412231	-0.156075	0.284576	-0.0945765
ENSG00000101654	RNMT	O43148	476	ENST00000588457.5		1						WT
ENSG00000101654	RNMT	O43148	476	ENST00000589866.5.1	0	0.979003						WT
ENSG00000101654	RNMT	O43148	476	ENST00000589866.5.2	1e+22	0.0107928	.	C	c.58G>C	p.Ala20Pro	20/476	58/1431	-0.412231	-0.156075	0.284576	-0.0945765
ENSG00000101654	RNMT	O43148	476	ENST00000591746.1.1	0	0.98332						WT
ENSG00000101654	RNMT	O43148	476	ENST00000591746.1.2	1000000	0.010989	.	C	c.58G>C	p.Ala20Pro	20/100	58/304	-0.516979	-0.259918	0.0865097	-0.230129
ENSG00000101654	RNMT	O43148	476	ENST00000592764.5.1	0	0.978218						WT
ENSG00000101654	RNMT	O43148	476	ENST00000592764.5.2	1e+24	0.0107928	.	C	c.58G>C	p.Ala20Pro	20/504	58/1515	-0.333435	-0.19323	0.294838	-0.0772756
ENSG00000101654	RNMT	O43148	476	ENST00000593007.1	0	0.997841						WT
ENSG00000149554	CHEK1	O14757	476	ENST00000278916.8.1	0	0.014325						WT
ENSG00000149554	CHEK1	O14757	476	ENST00000278916.8.2	1	0.983909	.	G	c.1309A>G	p.Ile437Val	437/442	1309/1329	0.188217	0.192413	-0.321503	0.0197093
ENSG00000149554	CHEK1	O14757	476	ENST00000427383.6.1	0	0.014325						WT
ENSG00000149554	CHEK1	O14757	476	ENST00000427383.6.2	1	0.859694	.	G	c.1459A>G	p.Ile487Val	487/492	1459/1479	0.0916443	0.305893	0.457108	0.284882
ENSG00000149554	CHEK1	O14757	476	ENST00000427383.6.3	110000000000001	0.104199	.,.,.	G,G,G	c.85A>G,c.91C>G,c.1459A>G	p.Thr29Ala,p.Pro31Ala,p.Ile487Val	29/492,31/492,487/492	85/1479,91/1479,1459/1479	0.404099	0.0979614	1.08521	0.529088
ENSG00000149554	CHEK1	O14757	476	ENST00000428830.6.1	0	0.014325						WT
ENSG00000149554	CHEK1	O14757	476	ENST00000428830.6.2	1	0.983909	.	G	c.1411A>G	p.Ile471Val	471/476	1411/1431	0.192734	0.465469	0.298004	0.318736
ENSG00000149554	CHEK1	O14757	476	ENST00000438015.7.1	0	0.014325						WT
ENSG00000149554	CHEK1	O14757	476	ENST00000438015.7.2	1	0.983909	.	G	c.1411A>G	p.Ile471Val	471/476	1411/1431	0.192734	0.465469	0.298004	0.318736
ENSG00000149554	CHEK1	O14757	476	ENST00000524737.6		1						WT
ENSG00000149554	CHEK1	O14757	476	ENST00000525396.5		1						WT
ENSG00000149554	CHEK1	O14757	476	ENST00000526937.5	0	0.999019						WT
ENSG00000149554	CHEK1	O14757	476	ENST00000527013.6	0	0.999019						WT
ENSG00000149554	CHEK1	O14757	476	ENST00000531607.5	0	0.999411						WT
ENSG00000149554	CHEK1	O14757	476	ENST00000532449.6.1	0	0.014325						WT
ENSG00000149554	CHEK1	O14757	476	ENST00000532449.6.2	1	0.983909	.	G	c.1411A>G	p.Ile471Val	471/476	1411/1431	0.192734	0.465469	0.298004	0.318736
ENSG00000149554	CHEK1	O14757	476	ENST00000532669.5	0	0.999019						WT
ENSG00000149554	CHEK1	O14757	476	ENST00000534070.5.1	0	0.014325						WT
ENSG00000149554	CHEK1	O14757	476	ENST00000534070.5.2	1	0.983909	.	G	c.1411A>G	p.Ile471Val	471/476	1411/1431	0.192734	0.465469	0.298004	0.318736
ENSG00000149554	CHEK1	O14757	476	ENST00000534685.5	0	0.999411						WT
ENSG00000149554	CHEK1	O14757	476	ENST00000544373.5.1	0	0.014325						WT
ENSG00000149554	CHEK1	O14757	476	ENST00000544373.5.2	1	0.984301	.	G	c.1129A>G	p.Ile377Val	377/382	1129/1149	0.232956	0.396729	0.238853	0.289513
ENSG00000112130	RNF8	O76064	485	ENST00000229866.10		1						WT
ENSG00000112130	RNF8	O76064	485	ENST00000373479.9	0	0.995683						WT
ENSG00000112130	RNF8	O76064	485	ENST00000469316.5		1						WT
ENSG00000112130	RNF8	O76064	485	ENST00000469731.5	0	0.995683						WT
ENSG00000112130	RNF8	O76064	485	ENST00000487950.1	0	0.999215						WT
ENSG00000112130	RNF8	O76064	485	ENST00000494320.5		1						WT
ENSG00000112130	RNF8	O76064	485	ENST00000498460.1	0	0.99686						WT
ENSG00000010072	SPRTN	Q9H040	489	ENST00000008440.9	0	0.996664						WT
ENSG00000010072	SPRTN	Q9H040	489	ENST00000295050.12.1	0	0.450942						WT
ENSG00000010072	SPRTN	Q9H040	489	ENST00000295050.12.2	10000000000000000	0.528846	.	T	c.887C>T	p.Pro296Leu	296/489	887/1470	-1.30336	0.0407867	-0.768234	-0.676936
ENSG00000010072	SPRTN	Q9H040	489	ENST00000366644.3	0	0.996664						WT
ENSG00000010072	SPRTN	Q9H040	489	ENST00000391858.8	0	0.996075						WT
ENSG00000122678	POLM	Q9NP87	494	ENST00000242248.10.1	0	0.970958						WT
ENSG00000122678	POLM	Q9NP87	494	ENST00000242248.10.2	1000000000000000	0.0105965	.	A	c.736G>T	p.Val246Phe	246/494	736/1485	-3.98169	-3.92618	-5.65308	-4.52031
ENSG00000122678	POLM	Q9NP87	494	ENST00000335195.10.1	0	0.972527						WT
ENSG00000122678	POLM	Q9NP87	494	ENST00000335195.10.2	1000000000000000	0.0105965	.	A	c.736G>T	p.Val246Phe	246/457	736/1374	-2.64789	-2.35809	1.49594	-1.17001
ENSG00000122678	POLM	Q9NP87	494	ENST00000395831.7.1	0	0.753925						WT
ENSG00000122678	POLM	Q9NP87	494	ENST00000395831.7.2	1e+27	0.229199	.	T	c.1315C>A	p.His439Asn	439/508	1315/1527	-0.334366	-0.357254	-0.920578	-0.537399
ENSG00000122678	POLM	Q9NP87	494	ENST00000414235.5	0	0.993524						WT
ENSG00000122678	POLM	Q9NP87	494	ENST00000418926.1		1						WT
ENSG00000122678	POLM	Q9NP87	494	ENST00000430942.5		1						WT
ENSG00000122678	POLM	Q9NP87	494	ENST00000434229.5		1						WT
ENSG00000122678	POLM	Q9NP87	494	ENST00000435068.5		1						WT
ENSG00000122678	POLM	Q9NP87	494	ENST00000445616.5		1						WT
ENSG00000122678	POLM	Q9NP87	494	ENST00000452049.1	0	0.993328						WT
ENSG00000122678	POLM	Q9NP87	494	ENST00000458246.5		1						WT
ENSG00000070950	RAD18	Q9NS91	495	ENST00000264926.7.1	0	0.326727						WT
ENSG00000070950	RAD18	Q9NS91	495	ENST00000264926.7.2	1e+22	0.637951	.	T	c.905G>A	p.Arg302Gln	302/495	905/1488	1.14211	0.375366	0.751938	0.75647
ENSG00000070950	RAD18	Q9NS91	495	ENST00000264926.7.3	1e+23	0.0211931	.	C	c.919A>G	p.Ile307Val	307/495	919/1488	0.351364	-0.393127	-0.77301	-0.271591
ENSG00000070950	RAD18	Q9NS91	495	ENST00000413832.1	0	0.994505						WT
ENSG00000070950	RAD18	Q9NS91	495	ENST00000415439.5		1						WT
ENSG00000070950	RAD18	Q9NS91	495	ENST00000418463.5	0	0.99529						WT
ENSG00000070950	RAD18	Q9NS91	495	ENST00000421052.5	0	0.990777						WT
ENSG00000070950	RAD18	Q9NS91	495	ENST00000427329.5	0	0.999215						WT
ENSG00000070950	RAD18	Q9NS91	495	ENST00000429790.1	0	0.999608						WT
ENSG00000176444	CLK2	P49760	499	ENST00000355560.4.1	0	0.982535						WT
ENSG00000176444	CLK2	P49760	499	ENST00000355560.4.2	1000000000000000	0.0102041	.	T	c.472C>A	p.Gln158Lys	158/497	472/1494	-1.1106	-5.25291	-4.01224	-3.45858
ENSG00000176444	CLK2	P49760	499	ENST00000361168.9.1	0	0.982535						WT
ENSG00000176444	CLK2	P49760	499	ENST00000361168.9.2	1000000000000000	0.0102041	.	T	c.475C>A	p.Gln159Lys	159/498	475/1497	-1.10384	-5.1969	-3.99948	-3.43341
ENSG00000176444	CLK2	P49760	499	ENST00000368361.9.1	0	0.982535						WT
ENSG00000176444	CLK2	P49760	499	ENST00000368361.9.2	1000000000000000	0.0102041	.	T	c.478C>A	p.Gln160Lys	160/499	478/1500	-1.25445	-5.46352	-4.0902	-3.60272
ENSG00000110107	PRPF19	Q9UMS4	504	ENST00000227524.9	0	0.994702						WT
ENSG00000110107	PRPF19	Q9UMS4	504	ENST00000535326.1	0	0.999019						WT
ENSG00000110107	PRPF19	Q9UMS4	504	ENST00000541371.5	0	0.999608						WT
ENSG00000110107	PRPF19	Q9UMS4	504	ENST00000546152.1	0	0.999804						WT
ENSG00000107447	DNTT	P04053	509	ENST00000371174.5	1e+25	0.968799	.	G	c.334A>G	p.Arg112Gly	112/509	334/1530	0.375336	-1.18658	-0.182159	-0.331136
ENSG00000107447	DNTT	P04053	509	ENST00000630152.1	1e+25	0.968799	.	G	c.334A>G	p.Arg112Gly	112/508	334/1527	0.356659	-1.10751	-0.207428	-0.319427
ENSG00000169621	APLF	Q8IW19	511	ENST00000303795.9.1	0	0.743328						WT
ENSG00000169621	APLF	Q8IW19	511	ENST00000303795.9.2	1000100000000000	0.0686813	.,.	A,T	c.670T>A,c.1006C>T	p.Ser224Thr,p.Leu336Phe	224/511,336/511	670/1536,1006/1536	-0.437637	-0.479935	-0.397369	-0.438314
ENSG00000169621	APLF	Q8IW19	511	ENST00000303795.9.3	1e+27	0.12186	.,.	G,A	c.298A>G,c.670T>A	p.Ile100Val,p.Ser224Thr	100/511,224/511	298/1536,670/1536	0.638611	0.39093	0.452744	0.494095
ENSG00000169621	APLF	Q8IW19	511	ENST00000303795.9.4	1e+27	0.0257064	.,.,rs36021078	G,A,A	c.298A>G,c.670T>A,c.1297C>A	p.Ile100Val,p.Ser224Thr,p.Gln433Lys	100/511,224/511,433/511	298/1536,670/1536,1297/1536	0.680313	0.0762024	-0.144928	0.203863
ENSG00000169621	APLF	Q8IW19	511	ENST00000445692.5		1						WT
ENSG00000169621	APLF	Q8IW19	511	ENST00000529851.5		1						WT
ENSG00000172977	KAT5	Q92993	513	ENST00000341318.9	0	0.99843						WT
ENSG00000172977	KAT5	Q92993	513	ENST00000352980.8	0	0.99843						WT
ENSG00000172977	KAT5	Q92993	513	ENST00000377046.7	0	0.99843						WT
ENSG00000172977	KAT5	Q92993	513	ENST00000528198.5	0	0.999019						WT
ENSG00000172977	KAT5	Q92993	513	ENST00000530446.5	0	0.99843						WT
ENSG00000172977	KAT5	Q92993	513	ENST00000530605.5	0	0.999804						WT
ENSG00000172977	KAT5	Q92993	513	ENST00000531880.1	0	0.999019						WT
ENSG00000172977	KAT5	Q92993	513	ENST00000533596.1	0	0.99843						WT
ENSG00000172977	KAT5	Q92993	513	ENST00000534650.5	0	0.999411						WT
ENSG00000171566	PLRG1	O43660	514	ENST00000302078.9	0	0.99529						WT
ENSG00000171566	PLRG1	O43660	514	ENST00000499023.7	0	0.994898						WT
ENSG00000171566	PLRG1	O43660	514	ENST00000504341.1	0	0.995879						WT
ENSG00000171566	PLRG1	O43660	514	ENST00000506192.5		1						WT
ENSG00000171566	PLRG1	O43660	514	ENST00000506627.5		1						WT
ENSG00000039650	PNKP	Q96T60	521	ENST00000322344.8.1	0	0.947606						WT
ENSG00000039650	PNKP	Q96T60	521	ENST00000322344.8.2	1e+18	0.0121664	rs3739186	T	c.586T>A	p.Tyr196Asn	196/521	586/1566	-6.67519	-9.16266	-5.11613	-6.98466
ENSG00000039650	PNKP	Q96T60	521	ENST00000322344.8.3	1e+40	0.0115777	rs3739206	C	c.1433T>G	p.Val478Gly	478/521	1433/1566	-5.37106	-7.98279	-3.46981	-5.60788
ENSG00000039650	PNKP	Q96T60	521	ENST00000593946.5		1						WT
ENSG00000039650	PNKP	Q96T60	521	ENST00000596014.5.1	0	0.947606						WT
ENSG00000039650	PNKP	Q96T60	521	ENST00000596014.5.2	1e+18	0.0121664	rs3739186	T	c.586T>A	p.Tyr196Asn	196/521	586/1566	-6.67519	-9.16266	-5.11613	-6.98466
ENSG00000039650	PNKP	Q96T60	521	ENST00000596014.5.3	1e+40	0.0115777	rs3739206	C	c.1433T>G	p.Val478Gly	478/521	1433/1566	-5.37106	-7.98279	-3.46981	-5.60788
ENSG00000039650	PNKP	Q96T60	521	ENST00000596726.3	0	0.98646						WT
ENSG00000039650	PNKP	Q96T60	521	ENST00000597965.2.1	0	0.984301						WT
ENSG00000039650	PNKP	Q96T60	521	ENST00000597965.2.2	1000000	0.0119702	rs3739206	C	c.140T>G	p.Val47Gly	47/56	140/171	-0.117779	-0.0858688	0.0218773	-0.0605901
ENSG00000039650	PNKP	Q96T60	521	ENST00000598020.3		1						WT
ENSG00000039650	PNKP	Q96T60	521	ENST00000599543.3.1	0	0.969976						WT
ENSG00000039650	PNKP	Q96T60	521	ENST00000599543.3.2	1e+18	0.0121664	rs3739186	T	c.586T>A	p.Tyr196Asn	196/246	586/742	-4.01162	-6.31751	-2.97925	-4.43613
ENSG00000039650	PNKP	Q96T60	521	ENST00000600573.5.1	0	0.947802						WT
ENSG00000039650	PNKP	Q96T60	521	ENST00000600573.5.2	1e+18	0.0121664	rs3739186	T	c.586T>A	p.Tyr196Asn	196/490	586/1473	-6.55449	-8.94531	-6.21078	-7.23686
ENSG00000039650	PNKP	Q96T60	521	ENST00000600573.5.3	1e+39	0.0115777	rs3739206	C	c.1340T>G	p.Val447Gly	447/490	1340/1473	-5.3163	-8.17868	-4.45779	-5.98426
ENSG00000039650	PNKP	Q96T60	521	ENST00000600910.5.1	0	0.966641						WT
ENSG00000039650	PNKP	Q96T60	521	ENST00000600910.5.2	1e+18	0.0119702	rs3739186	T	c.586T>A	p.Tyr196Asn	196/455	586/1368	-6.10101	-9.22393	-5.19939	-6.84144
ENSG00000039650	PNKP	Q96T60	521	ENST00000625216.2		1						WT
ENSG00000039650	PNKP	Q96T60	521	ENST00000627232.2		1						WT
ENSG00000039650	PNKP	Q96T60	521	ENST00000627317.1	0	0.992543						WT
ENSG00000039650	PNKP	Q96T60	521	ENST00000631020.2.1	0	0.948783						WT
ENSG00000039650	PNKP	Q96T60	521	ENST00000631020.2.2	1e+18	0.0121664	rs3739186	T	c.586T>A	p.Tyr196Asn	196/485	586/1458	-6.67834	-6.88211	-4.57005	-6.0435
ENSG00000039650	PNKP	Q96T60	521	ENST00000631020.2.3	1e+39	0.0115777	rs3739206	C	c.1325T>G	p.Val442Gly	442/485	1325/1458	-4.23521	-5.88435	-3.13432	-4.41796
ENSG00000039650	PNKP	Q96T60	521	ENST00000636214.1		1						WT
ENSG00000039650	PNKP	Q96T60	521	ENST00000636840.1	0	0.999019						WT
ENSG00000039650	PNKP	Q96T60	521	ENST00000636994.1	0	0.999215						WT
ENSG00000039650	PNKP	Q96T60	521	ENST00000637897.1.1	0	0.624608						WT
ENSG00000039650	PNKP	Q96T60	521	ENST00000637897.1.2	10	0.374019	rs2257103	T	c.34G>A	p.Gly12Arg	12/60	34/184	-0.461422	-0.594515	-1.04466	-0.7002
ENSG00000039650	PNKP	Q96T60	521	ENST00000640501.1		1						WT
ENSG00000164045	CDC25A	P30304	524	ENST00000302506.8	0	0.980573						WT
ENSG00000164045	CDC25A	P30304	524	ENST00000351231.7	0	0.984301						WT
ENSG00000164045	CDC25A	P30304	524	ENST00000437972.1	0	0.991562						WT
ENSG00000164045	CDC25A	P30304	524	ENST00000443342.5	0	0.987637						WT
ENSG00000100479	POLE2	P56282	527	ENST00000216367.10.1	0	0.968014						WT
ENSG00000100479	POLE2	P56282	527	ENST00000216367.10.2	100000	0.0104003	.	G	c.251A>C	p.His84Pro	84/527	251/1584	-3.13409	-4.01262	-0.915779	-2.6875
ENSG00000100479	POLE2	P56282	527	ENST00000539565.6	0	0.978611						WT
ENSG00000100479	POLE2	P56282	527	ENST00000553805.2	0	0.995879						WT
ENSG00000100479	POLE2	P56282	527	ENST00000554396.6.1	0	0.96821						WT
ENSG00000100479	POLE2	P56282	527	ENST00000554396.6.2	100000	0.0104003	.	G	c.251A>C	p.His84Pro	84/502	251/1509	-2.34982	-4.39938	-1.06714	-2.60544
ENSG00000100479	POLE2	P56282	527	ENST00000556937.5		1						WT
ENSG00000100479	POLE2	P56282	527	ENST00000700174.1		1						WT
ENSG00000100479	POLE2	P56282	527	ENST00000700175.1		1						WT
ENSG00000100479	POLE2	P56282	527	ENST00000700176.1		1						WT
ENSG00000118655	DCLRE1B	Q9H816	532	ENST00000466480.2		1						WT
ENSG00000118655	DCLRE1B	Q9H816	532	ENST00000648795.1		1						WT
ENSG00000118655	DCLRE1B	Q9H816	532	ENST00000650450.2.1	0	0.740188						WT
ENSG00000118655	DCLRE1B	Q9H816	532	ENST00000650450.2.2	10	0.0115777	.	A	c.1384G>A	p.Asp462Asn	462/532	1384/1599	-0.209091	-0.131073	-0.630432	-0.323532
ENSG00000118655	DCLRE1B	Q9H816	532	ENST00000650450.2.3	1e+17	0.240385	.	T	c.181C>T	p.His61Tyr	61/532	181/1599	-0.274155	-0.520721	-0.698624	-0.497833
ENSG00000118655	DCLRE1B	Q9H816	532	ENST00000650596.1.1	0	0.74117						WT
ENSG00000118655	DCLRE1B	Q9H816	532	ENST00000650596.1.2	10	0.0115777	.	A	c.1201G>A	p.Asp401Asn	401/471	1201/1416	-0.321243	-0.537369	-0.351715	-0.403442
ENSG00000118655	DCLRE1B	Q9H816	532	ENST00000650596.1.3	100000000000000	0.240385	.	T	c.181C>T	p.His61Tyr	61/471	181/1416	1.21199	-0.619492	-1.67453	-0.360677
ENSG00000041880	PARP3	Q9Y6F1	533	ENST00000398755.8.1	0	0.909144						WT
ENSG00000041880	PARP3	Q9Y6F1	533	ENST00000398755.8.2	1000000000	0.0180534	.	A	c.1153G>A	p.Gly385Ser	385/533	1153/1602	-3.45793	-4.07832	-2.58849	-3.37491
ENSG00000041880	PARP3	Q9Y6F1	533	ENST00000398755.8.3	1e+18	0.044741	.	G	c.806A>G	p.Gln269Arg	269/533	806/1602	-1.11537	1.34413	-0.124969	0.0345968
ENSG00000041880	PARP3	Q9Y6F1	533	ENST00000417220.6.1	0	0.909144						WT
ENSG00000041880	PARP3	Q9Y6F1	533	ENST00000417220.6.2	1000000000	0.0180534	.	A	c.1153G>A	p.Gly385Ser	385/533	1153/1602	-3.45793	-4.07832	-2.58849	-3.37491
ENSG00000041880	PARP3	Q9Y6F1	533	ENST00000417220.6.3	1e+18	0.044741	.	G	c.806A>G	p.Gln269Arg	269/533	806/1602	-1.11537	1.34413	-0.124969	0.0345968
ENSG00000041880	PARP3	Q9Y6F1	533	ENST00000431474.6.1	0	0.909144						WT
ENSG00000041880	PARP3	Q9Y6F1	533	ENST00000431474.6.2	1000000000	0.0180534	.	A	c.1153G>A	p.Gly385Ser	385/533	1153/1602	-3.45793	-4.07832	-2.58849	-3.37491
ENSG00000041880	PARP3	Q9Y6F1	533	ENST00000431474.6.3	1e+18	0.044741	.	G	c.806A>G	p.Gln269Arg	269/533	806/1602	-1.11537	1.34413	-0.124969	0.0345968
ENSG00000041880	PARP3	Q9Y6F1	533	ENST00000471971.6.1	0	0.909144						WT
ENSG00000041880	PARP3	Q9Y6F1	533	ENST00000471971.6.2	1000000000	0.0180534	.	A	c.1153G>A	p.Gly385Ser	385/533	1153/1602	-3.45793	-4.07832	-2.58849	-3.37491
ENSG00000041880	PARP3	Q9Y6F1	533	ENST00000471971.6.3	1e+18	0.044741	.	G	c.806A>G	p.Gln269Arg	269/533	806/1602	-1.11537	1.34413	-0.124969	0.0345968
ENSG00000041880	PARP3	Q9Y6F1	533	ENST00000498510.2.1	0	0.909144						WT
ENSG00000041880	PARP3	Q9Y6F1	533	ENST00000498510.2.2	1000000000	0.0180534	.	A	c.1153G>A	p.Gly385Ser	385/533	1153/1602	-3.45793	-4.07832	-2.58849	-3.37491
ENSG00000041880	PARP3	Q9Y6F1	533	ENST00000498510.2.3	1e+18	0.044741	.	G	c.806A>G	p.Gln269Arg	269/533	806/1602	-1.11537	1.34413	-0.124969	0.0345968
ENSG00000112039	FANCE	Q9HB96	536	ENST00000229769.3.1	0	0.79533						WT
ENSG00000112039	FANCE	Q9HB96	536	ENST00000229769.3.2	1	0.153846	.	A	c.1504G>A	p.Ala502Thr	502/536	1504/1611	-0.157074	-0.060852	-0.429596	-0.215841
ENSG00000112039	FANCE	Q9HB96	536	ENST00000229769.3.3	1e+20	0.0347331	.,.	T,A	c.611C>T,c.1504G>A	p.Ser204Leu,p.Ala502Thr	204/536,502/536	611/1611,1504/1611	-0.0816193	-0.155304	-0.761063	-0.332662
ENSG00000112039	FANCE	Q9HB96	536	ENST00000648059.1		1						WT
ENSG00000112039	FANCE	Q9HB96	536	ENST00000696264.1		1						WT
ENSG00000112039	FANCE	Q9HB96	536	ENST00000696265.1		1						WT
ENSG00000112039	FANCE	Q9HB96	536	ENST00000696266.1		1						WT
ENSG00000183765	CHEK2	O96017	543	ENST00000348295.7.1	0	0.955848						WT
ENSG00000183765	CHEK2	O96017	543	ENST00000348295.7.2	1e+29	0.0149137	.	C	c.1468C>G	p.Arg490Gly	490/514	1468/1545	-0.166267	-0.486931	-0.0767059	-0.243301
ENSG00000183765	CHEK2	O96017	543	ENST00000382580.6.1	0	0.955259						WT
ENSG00000183765	CHEK2	O96017	543	ENST00000382580.6.2	1e+33	0.0147174	.	C	c.1684C>G	p.Arg562Gly	562/586	1684/1761	-0.153931	-0.683159	-0.0262451	-0.287778
ENSG00000183765	CHEK2	O96017	543	ENST00000398017.3	0	0.995683						WT
ENSG00000183765	CHEK2	O96017	543	ENST00000402731.6.1	0	0.959969						WT
ENSG00000183765	CHEK2	O96017	543	ENST00000402731.6.2	1e+24	0.0153061	.	C	c.1354C>G	p.Arg452Gly	452/476	1354/1431	-0.197327	-0.13678	-0.290207	-0.208104
ENSG00000183765	CHEK2	O96017	543	ENST00000403642.5.1	0	0.95938						WT
ENSG00000183765	CHEK2	O96017	543	ENST00000403642.5.2	1e+25	0.0153061	.	C	c.1282C>G	p.Arg428Gly	428/452	1282/1359	-0.181763	-0.00135803	-0.23571	-0.13961
ENSG00000183765	CHEK2	O96017	543	ENST00000404276.6.1	0	0.955651						WT
ENSG00000183765	CHEK2	O96017	543	ENST00000404276.6.2	1e+30	0.0149137	.	C	c.1555C>G	p.Arg519Gly	519/543	1555/1632	-0.160675	-0.791512	-0.162643	-0.37161
ENSG00000183765	CHEK2	O96017	543	ENST00000405598.5.1	0	0.955651						WT
ENSG00000183765	CHEK2	O96017	543	ENST00000405598.5.2	1e+30	0.0149137	.	C	c.1555C>G	p.Arg519Gly	519/543	1555/1632	-0.160675	-0.791512	-0.162643	-0.37161
ENSG00000183765	CHEK2	O96017	543	ENST00000416671.5		1						WT
ENSG00000183765	CHEK2	O96017	543	ENST00000417588.5		1						WT
ENSG00000183765	CHEK2	O96017	543	ENST00000425190.7.1	0	0.962912						WT
ENSG00000183765	CHEK2	O96017	543	ENST00000425190.7.2	10000000000000000	0.0153061	.	C	c.892C>G	p.Arg298Gly	298/322	892/969	-0.0592041	0.215645	-0.407837	-0.0837987
ENSG00000183765	CHEK2	O96017	543	ENST00000433028.6		1						WT
ENSG00000183765	CHEK2	O96017	543	ENST00000433728.5		1						WT
ENSG00000183765	CHEK2	O96017	543	ENST00000434810.5.1	0	0.963108						WT
ENSG00000183765	CHEK2	O96017	543	ENST00000434810.5.2	1000000000000000	0.0153061	.	C	c.751C>G	p.Arg251Gly	251/275	751/828	0.181442	0.0378075	-0.248623	-0.00979106
ENSG00000183765	CHEK2	O96017	543	ENST00000439200.5	0	0.992151						WT
ENSG00000183765	CHEK2	O96017	543	ENST00000439346.5		1						WT
ENSG00000183765	CHEK2	O96017	543	ENST00000448511.5		1						WT
ENSG00000183765	CHEK2	O96017	543	ENST00000454252.1		1						WT
ENSG00000183765	CHEK2	O96017	543	ENST00000456369.5.1	0	0.982339						WT
ENSG00000183765	CHEK2	O96017	543	ENST00000456369.5.2	10	0.0153061	.	C	c.355C>G	p.Arg119Gly	119/143	355/432	0.270222	-0.243916	-0.265972	-0.0798887
ENSG00000183765	CHEK2	O96017	543	ENST00000464581.6.1	0	0.909733						WT
ENSG00000183765	CHEK2	O96017	543	ENST00000464581.6.2	1	0.0529827	.	C	c.11T>G	p.Leu4Arg	4/323	11/972	-0.832314	-0.672215	-2.30278	-1.2691
ENSG00000183765	CHEK2	O96017	543	ENST00000464581.6.3	1e+18	0.0153061	.	C	c.895C>G	p.Arg299Gly	299/323	895/972	-0.0915718	0.135536	-0.396095	-0.117377
ENSG00000183765	CHEK2	O96017	543	ENST00000649563.1.1	0	0.962912						WT
ENSG00000183765	CHEK2	O96017	543	ENST00000649563.1.2	10000000000000000	0.0153061	.	C	c.892C>G	p.Arg298Gly	298/322	892/969	-0.0592041	0.215645	-0.407837	-0.0837987
ENSG00000183765	CHEK2	O96017	543	ENST00000650233.1	0	0.995683						WT
ENSG00000183765	CHEK2	O96017	543	ENST00000650281.1.1	0	0.955651						WT
ENSG00000183765	CHEK2	O96017	543	ENST00000650281.1.2	1e+30	0.0149137	.	C	c.1555C>G	p.Arg519Gly	519/543	1555/1632	-0.160675	-0.791512	-0.162643	-0.37161
ENSG00000132781	MUTYH	Q9UIF7	546	ENST00000354383.10.1	0	0.644623						WT
ENSG00000132781	MUTYH	Q9UIF7	546	ENST00000354383.10.2	10	0.0202119	.	T	c.22G>A	p.Val8Met	8/522	22/1569	-1.26622	-2.75954	-1.0897	-1.70515
ENSG00000132781	MUTYH	Q9UIF7	546	ENST00000354383.10.3	1e+18	0.303179	.	G	c.933G>C	p.Gln311His	311/522	933/1569	-0.061554	-0.286209	-0.470581	-0.272781
ENSG00000132781	MUTYH	Q9UIF7	546	ENST00000354383.10.4	1e+32	0.0131476	.	T	c.1520G>A	p.Arg507Gln	507/522	1520/1569	-0.00857544	-0.513474	0.703094	0.0603485
ENSG00000132781	MUTYH	Q9UIF7	546	ENST00000355498.6.1	0	0.644623						WT
ENSG00000132781	MUTYH	Q9UIF7	546	ENST00000355498.6.2	10	0.0202119	.	T	c.22G>A	p.Val8Met	8/521	22/1566	-1.25533	-2.89359	-1.02029	-1.72307
ENSG00000132781	MUTYH	Q9UIF7	546	ENST00000355498.6.3	1e+18	0.303179	.	G	c.930G>C	p.Gln310His	310/521	930/1566	0.0870895	-0.146133	-0.408264	-0.155769
ENSG00000132781	MUTYH	Q9UIF7	546	ENST00000355498.6.4	1e+32	0.0131476	.	T	c.1517G>A	p.Arg506Gln	506/521	1517/1566	-1.03185	-0.594337	0.727379	-0.299601
ENSG00000132781	MUTYH	Q9UIF7	546	ENST00000372098.7.1	0	0.644623						WT
ENSG00000132781	MUTYH	Q9UIF7	546	ENST00000372098.7.2	10	0.0202119	.	T	c.64G>A	p.Val22Met	22/546	64/1641	-0.392937	-0.413574	-0.297729	-0.36808
ENSG00000132781	MUTYH	Q9UIF7	546	ENST00000372098.7.3	1e+19	0.302983	.	G	c.1005G>C	p.Gln335His	335/546	1005/1641	0.0168304	-0.588592	-0.119247	-0.230336
ENSG00000132781	MUTYH	Q9UIF7	546	ENST00000372098.7.4	1e+33	0.0131476	.	T	c.1592G>A	p.Arg531Gln	531/546	1592/1641	0.189484	-0.4785	0.613037	0.108007
ENSG00000132781	MUTYH	Q9UIF7	546	ENST00000372104.5.1	0	0.644623						WT
ENSG00000132781	MUTYH	Q9UIF7	546	ENST00000372104.5.2	10	0.0202119	.	T	c.22G>A	p.Val8Met	8/521	22/1566	-1.25533	-2.89359	-1.02029	-1.72307
ENSG00000132781	MUTYH	Q9UIF7	546	ENST00000372104.5.3	1e+18	0.303179	.	G	c.930G>C	p.Gln310His	310/521	930/1566	0.0870895	-0.146133	-0.408264	-0.155769
ENSG00000132781	MUTYH	Q9UIF7	546	ENST00000372104.5.4	1e+32	0.0131476	.	T	c.1517G>A	p.Arg506Gln	506/521	1517/1566	-1.03185	-0.594337	0.727379	-0.299601
ENSG00000132781	MUTYH	Q9UIF7	546	ENST00000372110.7.1	0	0.644623						WT
ENSG00000132781	MUTYH	Q9UIF7	546	ENST00000372110.7.2	10	0.0202119	.	T	c.64G>A	p.Val22Met	22/536	64/1611	-0.362076	-1.15868	-0.321884	-0.614215
ENSG00000132781	MUTYH	Q9UIF7	546	ENST00000372110.7.3	1e+18	0.303179	.	G	c.975G>C	p.Gln325His	325/536	975/1611	-0.0439301	-0.492538	-0.312897	-0.283122
ENSG00000132781	MUTYH	Q9UIF7	546	ENST00000372110.7.4	1e+32	0.0131476	.	T	c.1562G>A	p.Arg521Gln	521/536	1562/1611	0.180161	-0.451736	0.503426	0.0772832
ENSG00000132781	MUTYH	Q9UIF7	546	ENST00000372115.7.1	0	0.644623						WT
ENSG00000132781	MUTYH	Q9UIF7	546	ENST00000372115.7.2	10	0.0202119	.	T	c.64G>A	p.Val22Met	22/535	64/1608	-0.37001	-1.17732	-0.319687	-0.62234
ENSG00000132781	MUTYH	Q9UIF7	546	ENST00000372115.7.3	1e+18	0.303179	.	G	c.972G>C	p.Gln324His	324/535	972/1608	-0.107483	-0.413521	-0.308289	-0.276431
ENSG00000132781	MUTYH	Q9UIF7	546	ENST00000372115.7.4	1e+32	0.0131476	.	T	c.1559G>A	p.Arg520Gln	520/535	1559/1608	0.135315	-0.412292	0.478104	0.067042
ENSG00000132781	MUTYH	Q9UIF7	546	ENST00000412971.5.1	0	0.684851						WT
ENSG00000132781	MUTYH	Q9UIF7	546	ENST00000412971.5.2	100000000000	0.312598	.	G	c.546G>C	p.Gln182His	182/214	546/645	-0.191559	-0.911606	-0.219707	-0.440957
ENSG00000132781	MUTYH	Q9UIF7	546	ENST00000435155.1.1	0	0.974882						WT
ENSG00000132781	MUTYH	Q9UIF7	546	ENST00000435155.1.2	10	0.0204082	.	T	c.22G>A	p.Val8Met	8/290	22/873	-1.10003	-1.31944	-1.66177	-1.36041
ENSG00000132781	MUTYH	Q9UIF7	546	ENST00000448481.5.1	0	0.644623						WT
ENSG00000132781	MUTYH	Q9UIF7	546	ENST00000448481.5.2	10	0.0202119	.	T	c.22G>A	p.Val8Met	8/532	22/1599	-1.05959	-2.30471	-1.02833	-1.46421
ENSG00000132781	MUTYH	Q9UIF7	546	ENST00000448481.5.3	1e+19	0.302983	.	G	c.963G>C	p.Gln321His	321/532	963/1599	0.0918274	-0.322845	-0.297531	-0.176183
ENSG00000132781	MUTYH	Q9UIF7	546	ENST00000448481.5.4	1e+33	0.0131476	.	T	c.1550G>A	p.Arg517Gln	517/532	1550/1599	-0.803955	-0.316757	0.527328	-0.197795
ENSG00000132781	MUTYH	Q9UIF7	546	ENST00000456914.7.1	0	0.644623						WT
ENSG00000132781	MUTYH	Q9UIF7	546	ENST00000456914.7.2	10	0.0202119	.	T	c.22G>A	p.Val8Met	8/521	22/1566	-1.25533	-2.89359	-1.02029	-1.72307
ENSG00000132781	MUTYH	Q9UIF7	546	ENST00000456914.7.3	1e+18	0.303179	.	G	c.930G>C	p.Gln310His	310/521	930/1566	0.0870895	-0.146133	-0.408264	-0.155769
ENSG00000132781	MUTYH	Q9UIF7	546	ENST00000456914.7.4	1e+32	0.0131476	.	T	c.1517G>A	p.Arg506Gln	506/521	1517/1566	-1.03185	-0.594337	0.727379	-0.299601
ENSG00000132781	MUTYH	Q9UIF7	546	ENST00000461495.6		1						WT
ENSG00000132781	MUTYH	Q9UIF7	546	ENST00000467459.5		1						WT
ENSG00000132781	MUTYH	Q9UIF7	546	ENST00000467940.5		1						WT
ENSG00000132781	MUTYH	Q9UIF7	546	ENST00000470256.5		1						WT
ENSG00000132781	MUTYH	Q9UIF7	546	ENST00000475516.5		1						WT
ENSG00000132781	MUTYH	Q9UIF7	546	ENST00000481571.5		1						WT
ENSG00000132781	MUTYH	Q9UIF7	546	ENST00000483127.1.1	0	0.977237						WT
ENSG00000132781	MUTYH	Q9UIF7	546	ENST00000483127.1.2	10	0.0204082	.	T	c.40G>A	p.Val14Met	14/93	40/282	-0.867332	-0.761337	-0.936974	-0.855214
ENSG00000132781	MUTYH	Q9UIF7	546	ENST00000485271.5		1						WT
ENSG00000132781	MUTYH	Q9UIF7	546	ENST00000488731.6.1	0	0.952512						WT
ENSG00000132781	MUTYH	Q9UIF7	546	ENST00000488731.6.2	10	0.0202119	.	T	c.22G>A	p.Val8Met	8/216	22/651	-0.791367	-0.668106	-1.03198	-0.830485
ENSG00000132781	MUTYH	Q9UIF7	546	ENST00000488731.6.3	10000000000000000	0.0131476	.	T	c.602G>A	p.Arg201Gln	201/216	602/651	0.15654	0.488541	0.173882	0.272987
ENSG00000132781	MUTYH	Q9UIF7	546	ENST00000525160.5		1						WT
ENSG00000132781	MUTYH	Q9UIF7	546	ENST00000528013.6.1	0	0.644623						WT
ENSG00000132781	MUTYH	Q9UIF7	546	ENST00000528013.6.2	10	0.0202119	.	T	c.22G>A	p.Val8Met	8/535	22/1608	-1.04028	-1.70841	-1.00562	-1.25144
ENSG00000132781	MUTYH	Q9UIF7	546	ENST00000528013.6.3	1e+20	0.302786	.	G	c.972G>C	p.Gln324His	324/535	972/1608	-0.107933	-0.217285	-0.2257	-0.18364
ENSG00000132781	MUTYH	Q9UIF7	546	ENST00000528013.6.4	1e+34	0.0131476	.	T	c.1559G>A	p.Arg520Gln	520/535	1559/1608	0.0584946	-0.323807	0.50882	0.0811691
ENSG00000132781	MUTYH	Q9UIF7	546	ENST00000529892.5.1	0	0.973705						WT
ENSG00000132781	MUTYH	Q9UIF7	546	ENST00000529892.5.2	10000000000000000	0.0133438	.	T	c.590G>A	p.Arg197Gln	197/212	590/639	-0.0174255	0.413925	-0.0289917	0.122503
ENSG00000132781	MUTYH	Q9UIF7	546	ENST00000529984.5.1	0	0.952512						WT
ENSG00000132781	MUTYH	Q9UIF7	546	ENST00000529984.5.2	10	0.0202119	.	T	c.22G>A	p.Val8Met	8/216	22/651	-0.791367	-0.668106	-1.03198	-0.830485
ENSG00000132781	MUTYH	Q9UIF7	546	ENST00000529984.5.3	10000000000000000	0.0131476	.	T	c.602G>A	p.Arg201Gln	201/216	602/651	0.15654	0.488541	0.173882	0.272987
ENSG00000132781	MUTYH	Q9UIF7	546	ENST00000531105.5.1	0	0.974882						WT
ENSG00000132781	MUTYH	Q9UIF7	546	ENST00000531105.5.2	10	0.0204082	.	T	c.22G>A	p.Val8Met	8/62	22/189	-1.14634	-1.16643	-1.37531	-1.22936
ENSG00000132781	MUTYH	Q9UIF7	546	ENST00000533178.5		1						WT
ENSG00000132781	MUTYH	Q9UIF7	546	ENST00000672011.1		1						WT
ENSG00000132781	MUTYH	Q9UIF7	546	ENST00000672314.1.1	0	0.658948						WT
ENSG00000132781	MUTYH	Q9UIF7	546	ENST00000672314.1.2	10	0.0204082	.	T	c.22G>A	p.Val8Met	8/465	22/1398	-1.35178	-3.18396	-1.12215	-1.88596
ENSG00000132781	MUTYH	Q9UIF7	546	ENST00000672314.1.3	1e+18	0.310243	.	G	c.930G>C	p.Gln310His	310/465	930/1398	0.00917053	0.0279617	-0.569511	-0.17746
ENSG00000132781	MUTYH	Q9UIF7	546	ENST00000672593.1		1						WT
ENSG00000132781	MUTYH	Q9UIF7	546	ENST00000672764.1		1						WT
ENSG00000132781	MUTYH	Q9UIF7	546	ENST00000672818.3.1	0	0.644623						WT
ENSG00000132781	MUTYH	Q9UIF7	546	ENST00000672818.3.2	10	0.0202119	.	T	c.64G>A	p.Val22Met	22/546	64/1641	-0.392937	-0.413574	-0.297729	-0.36808
ENSG00000132781	MUTYH	Q9UIF7	546	ENST00000672818.3.3	1e+19	0.302983	.	G	c.1005G>C	p.Gln335His	335/546	1005/1641	0.0168304	-0.588592	-0.119247	-0.230336
ENSG00000132781	MUTYH	Q9UIF7	546	ENST00000672818.3.4	1e+33	0.0131476	.	T	c.1592G>A	p.Arg531Gln	531/546	1592/1641	0.189484	-0.4785	0.613037	0.108007
ENSG00000132781	MUTYH	Q9UIF7	546	ENST00000673134.1		1						WT
ENSG00000132781	MUTYH	Q9UIF7	546	ENST00000674679.1		1						WT
ENSG00000110768	GTF2H1	P32780	548	ENST00000265963.9	0	0.9896						WT
ENSG00000110768	GTF2H1	P32780	548	ENST00000453096.6	0	0.9896						WT
ENSG00000110768	GTF2H1	P32780	548	ENST00000524753.4	0	0.992543						WT
ENSG00000110768	GTF2H1	P32780	548	ENST00000525831.5	0	0.998626						WT
ENSG00000110768	GTF2H1	P32780	548	ENST00000526630.2	0	0.995683						WT
ENSG00000110768	GTF2H1	P32780	548	ENST00000530496.6	0	0.994309						WT
ENSG00000110768	GTF2H1	P32780	548	ENST00000534641.5	0	0.990973						WT
ENSG00000172732	MUS81	Q96NY9	551	ENST00000308110.9.1	0	0.527669						WT
ENSG00000172732	MUS81	Q96NY9	551	ENST00000308110.9.2	10000000000000	0.0121664	.	T	c.1048C>T	p.Arg350Trp	350/551	1048/1656	-2.6732	-3.51483	-2.05	-2.74601
ENSG00000172732	MUS81	Q96NY9	551	ENST00000308110.9.3	1e+26	0.0131476	.	T	c.344C>T	p.Ser115Phe	115/551	344/1656	-1.22536	-0.502838	-1.24374	-0.990646
ENSG00000172732	MUS81	Q96NY9	551	ENST00000308110.9.4	1e+30	0.406593	.	A	c.110G>A	p.Arg37His	37/551	110/1656	0.548859	0.751419	-0.0335999	0.422226
ENSG00000172732	MUS81	Q96NY9	551	ENST00000308110.9.5	1e+30	0.0158948	.,.	A,C	c.110G>A,c.1168A>C	p.Arg37His,p.Asn390His	37/551,390/551	110/1656,1168/1656	0.175095	-0.112228	-0.202454	-0.0465291
ENSG00000172732	MUS81	Q96NY9	551	ENST00000524647.5		1						WT
ENSG00000172732	MUS81	Q96NY9	551	ENST00000525768.5.1	0	0.982732						WT
ENSG00000172732	MUS81	Q96NY9	551	ENST00000525768.5.2	1000000	0.0131476	.	T	c.119C>T	p.Ser40Phe	40/134	119/405	-1.08043	-1.21144	-1.16635	-1.15274
ENSG00000172732	MUS81	Q96NY9	551	ENST00000529374.5.1	0	0.934655						WT
ENSG00000172732	MUS81	Q96NY9	551	ENST00000529374.5.2	100000000	0.0158948	.	C	c.943A>C	p.Asn315His	315/409	943/1231	-0.285446	-0.39917	-0.460724	-0.38178
ENSG00000172732	MUS81	Q96NY9	551	ENST00000529374.5.3	100000000000	0.0125589	.	T	c.823C>T	p.Arg275Trp	275/409	823/1231	-1.14897	-1.67255	-0.9328	-1.25144
ENSG00000172732	MUS81	Q96NY9	551	ENST00000529374.5.4	1e+24	0.0131476	.	T	c.116C>T	p.Ser39Phe	39/409	116/1231	-1.22368	-1.38208	-0.626724	-1.07749
ENSG00000172732	MUS81	Q96NY9	551	ENST00000529742.1	0	0.995879						WT
ENSG00000172732	MUS81	Q96NY9	551	ENST00000529857.5.1	0	0.557692						WT
ENSG00000172732	MUS81	Q96NY9	551	ENST00000529857.5.2	1	0.0131476	.	T	c.539C>T	p.Ser180Phe	180/201	539/608	-1.07361	-0.925056	-1.00516	-1.00127
ENSG00000172732	MUS81	Q96NY9	551	ENST00000529857.5.3	10000	0.42759	.	A	c.305G>A	p.Arg102His	102/201	305/608	-0.674858	-0.553947	-0.17939	-0.469398
ENSG00000172732	MUS81	Q96NY9	551	ENST00000530111.1.1	0	0.982143						WT
ENSG00000172732	MUS81	Q96NY9	551	ENST00000530111.1.2	10000000000	0.0131476	.	T	c.29C>T	p.Ser10Phe	10/229	29/691	-0.26593	-0.6633	-0.442062	-0.457097
ENSG00000172732	MUS81	Q96NY9	551	ENST00000533035.5.1	0	0.934458						WT
ENSG00000172732	MUS81	Q96NY9	551	ENST00000533035.5.2	10000000000	0.0158948	.	C	c.943A>C	p.Asn315His	315/476	943/1431	1.95255	-0.983887	0.064209	0.344289
ENSG00000172732	MUS81	Q96NY9	551	ENST00000533035.5.3	10000000000000	0.0123626	.	T	c.823C>T	p.Arg275Trp	275/476	823/1431	-1.97482	-3.43568	-1.36826	-2.25959
ENSG00000172732	MUS81	Q96NY9	551	ENST00000533035.5.4	1e+26	0.0131476	.	T	c.119C>T	p.Ser40Phe	40/476	119/1431	-0.514633	-2.62399	-0.89743	-1.34535
ENSG00000158169	FANCC	Q00597	558	ENST00000289081.8.1	0	0.946625						WT
ENSG00000158169	FANCC	Q00597	558	ENST00000289081.8.2	100000000	0.0107928	.	T	c.416G>A	p.Gly139Glu	139/558	416/1677	-0.00961304	0.249603	-0.836563	-0.198858
ENSG00000158169	FANCC	Q00597	558	ENST00000289081.8.3	1e+21	0.0262951	.	T	c.1345G>A	p.Val449Met	449/558	1345/1677	-0.190796	-0.255585	-0.00506592	-0.150482
ENSG00000158169	FANCC	Q00597	558	ENST00000375305.6.1	0	0.946625						WT
ENSG00000158169	FANCC	Q00597	558	ENST00000375305.6.2	100000000	0.0107928	.	T	c.416G>A	p.Gly139Glu	139/558	416/1677	-0.00961304	0.249603	-0.836563	-0.198858
ENSG00000158169	FANCC	Q00597	558	ENST00000375305.6.3	1e+21	0.0262951	.	T	c.1345G>A	p.Val449Met	449/558	1345/1677	-0.190796	-0.255585	-0.00506592	-0.150482
ENSG00000158169	FANCC	Q00597	558	ENST00000433829.1.1	0	0.983516						WT
ENSG00000158169	FANCC	Q00597	558	ENST00000433829.1.2	100000000	0.0123626	.	T	c.416G>A	p.Gly139Glu	139/149	416/450	-0.528969	-0.731811	-0.543121	-0.601301
ENSG00000158169	FANCC	Q00597	558	ENST00000474949.1		1						WT
ENSG00000158169	FANCC	Q00597	558	ENST00000490972.7.1	0	0.968995						WT
ENSG00000158169	FANCC	Q00597	558	ENST00000490972.7.2	100000000	0.0123626	.	T	c.416G>A	p.Gly139Glu	139/492	416/1479	-0.122101	0.259598	-0.843475	-0.235326
ENSG00000158169	FANCC	Q00597	558	ENST00000647778.1.1	0	0.983516						WT
ENSG00000158169	FANCC	Q00597	558	ENST00000647778.1.2	100000000	0.0123626	.	T	c.416G>A	p.Gly139Glu	139/152	416/460	-0.234543	-0.345169	-0.710724	-0.430145
ENSG00000158169	FANCC	Q00597	558	ENST00000647882.1	0	0.995879						WT
ENSG00000158169	FANCC	Q00597	558	ENST00000649334.1		1						WT
ENSG00000158169	FANCC	Q00597	558	ENST00000649519.1		1						WT
ENSG00000158169	FANCC	Q00597	558	ENST00000649611.1	0	0.996468						WT
ENSG00000158169	FANCC	Q00597	558	ENST00000649872.1	0	0.995879						WT
ENSG00000158169	FANCC	Q00597	558	ENST00000696262.1		1						WT
ENSG00000154920	EME1	Q96AY2	570	ENST00000338165.9.1	0	0.221939						WT
ENSG00000154920	EME1	Q96AY2	570	ENST00000338165.9.2	100000000	0.0274725	.	C	c.1396G>C	p.Ala466Pro	466/570	1396/1713	-4.89813	-1.96817	0.379608	-2.16223
ENSG00000154920	EME1	Q96AY2	570	ENST00000338165.9.3	1e+32	0.468407	.	C	c.207A>C	p.Glu69Asp	69/570	207/1713	-0.227905	0.190903	-0.156174	-0.0643921
ENSG00000154920	EME1	Q96AY2	570	ENST00000338165.9.4	1e+32	0.0247253	.,.	C,T	c.207A>C,c.1597C>T	p.Glu69Asp,p.Arg533Cys	69/570,533/570	207/1713,1597/1713	-1.00442	-3.05025	-1.46718	-1.84062
ENSG00000154920	EME1	Q96AY2	570	ENST00000338165.9.5	1e+32	0.141876	.,.	C,C	c.207A>C,c.1049T>C	p.Glu69Asp,p.Ile350Thr	69/570,350/570	207/1713,1049/1713	-3.48367	-2.35416	-1.65634	-2.49806
ENSG00000154920	EME1	Q96AY2	570	ENST00000338165.9.6	1.01e+34	0.0213893	.,.	C,C	c.187T>C,c.207A>C	p.Phe63Leu,p.Glu69Asp	63/570,69/570	187/1713,207/1713	0.849106	1.17599	0.830414	0.951838
ENSG00000154920	EME1	Q96AY2	570	ENST00000338165.9.7	1.001e+35	0.0449372	.,.	G,C	c.145A>G,c.207A>C	p.Ile49Val,p.Glu69Asp	49/570,69/570	145/1713,207/1713	-0.222458	0.570282	0.320526	0.222783
ENSG00000154920	EME1	Q96AY2	570	ENST00000338165.9.8	1e+39	0.0123626	.,.	T,C	c.15G>T,c.207A>C	p.Lys5Asn,p.Glu69Asp	5/570,69/570	15/1713,207/1713	-0.0445862	0.0458069	-0.42952	-0.142766
ENSG00000154920	EME1	Q96AY2	570	ENST00000393271.6.1	0	0.221939						WT
ENSG00000154920	EME1	Q96AY2	570	ENST00000393271.6.2	100000000	0.0274725	.	C	c.1435G>C	p.Ala479Pro	479/583	1435/1752	-3.76329	-1.77121	0.204651	-1.77662
ENSG00000154920	EME1	Q96AY2	570	ENST00000393271.6.3	1e+33	0.46821	.	C	c.207A>C	p.Glu69Asp	69/583	207/1752	-0.227814	0.171844	-0.185867	-0.0806122
ENSG00000154920	EME1	Q96AY2	570	ENST00000393271.6.4	1e+33	0.0247253	.,.	C,T	c.207A>C,c.1636C>T	p.Glu69Asp,p.Arg546Cys	69/583,546/583	207/1752,1636/1752	-0.561996	-3.69977	-1.63663	-1.96613
ENSG00000154920	EME1	Q96AY2	570	ENST00000393271.6.5	1e+33	0.141876	.,.	C,C	c.207A>C,c.1049T>C	p.Glu69Asp,p.Ile350Thr	69/583,350/583	207/1752,1049/1752	-2.41304	-1.90039	-0.834198	-1.71588
ENSG00000154920	EME1	Q96AY2	570	ENST00000393271.6.6	1.01e+35	0.0213893	.,.	C,C	c.187T>C,c.207A>C	p.Phe63Leu,p.Glu69Asp	63/583,69/583	187/1752,207/1752	0.859543	1.16919	0.813065	0.947266
ENSG00000154920	EME1	Q96AY2	570	ENST00000393271.6.7	1.001e+36	0.0449372	.,.	G,C	c.145A>G,c.207A>C	p.Ile49Val,p.Glu69Asp	49/583,69/583	145/1752,207/1752	-0.280319	0.449432	0.302429	0.157181
ENSG00000154920	EME1	Q96AY2	570	ENST00000393271.6.8	1e+40	0.0123626	.,.	T,C	c.15G>T,c.207A>C	p.Lys5Asn,p.Glu69Asp	5/583,69/583	15/1752,207/1752	-0.196686	0.127731	-0.516617	-0.19519
ENSG00000154920	EME1	Q96AY2	570	ENST00000510246.1.1	0	0.809066						WT
ENSG00000154920	EME1	Q96AY2	570	ENST00000510246.1.2	10	0.0276688	.	C	c.829G>C	p.Ala277Pro	277/335	829/1009	-2.2746	-1.55119	-0.951172	-1.59232
ENSG00000154920	EME1	Q96AY2	570	ENST00000510246.1.3	10000000	0.143053	.	C	c.482T>C	p.Ile161Thr	161/335	482/1009	0.554062	-3.25293	-1.20576	-1.30154
ENSG00000154920	EME1	Q96AY2	570	ENST00000511519.6.1	0	0.250785						WT
ENSG00000154920	EME1	Q96AY2	570	ENST00000511519.6.2	100000000	0.516484	.	C	c.207A>C	p.Glu69Asp	69/170	207/514	-0.628471	-0.0416718	-0.0737305	-0.247958
ENSG00000154920	EME1	Q96AY2	570	ENST00000511519.6.3	100000100	0.14325	.,.	C,T	c.207A>C,c.457A>T	p.Glu69Asp,p.Ser153Cys	69/170,153/170	207/514,457/514	-0.883827	-0.325607	-0.348511	-0.519315
ENSG00000154920	EME1	Q96AY2	570	ENST00000511519.6.4	10100000000	0.0239403	.,.	C,C	c.187T>C,c.207A>C	p.Phe63Leu,p.Glu69Asp	63/170,69/170	187/514,207/514	0.234802	1.10452	1.19817	0.84583
ENSG00000154920	EME1	Q96AY2	570	ENST00000511519.6.5	100100000000	0.0465071	.,.	G,C	c.145A>G,c.207A>C	p.Ile49Val,p.Glu69Asp	49/170,69/170	145/514,207/514	-0.422691	0.082695	0.410645	0.0235494
ENSG00000154920	EME1	Q96AY2	570	ENST00000511519.6.6	1000000100000000	0.0123626	.,.	T,C	c.15G>T,c.207A>C	p.Lys5Asn,p.Glu69Asp	5/170,69/170	15/514,207/514	-1.27025	-0.322128	-0.430931	-0.674436
ENSG00000154920	EME1	Q96AY2	570	ENST00000511648.6.1	0	0.221939						WT
ENSG00000154920	EME1	Q96AY2	570	ENST00000511648.6.2	100000000	0.0274725	.	C	c.1435G>C	p.Ala479Pro	479/583	1435/1752	-3.76329	-1.77121	0.204651	-1.77662
ENSG00000154920	EME1	Q96AY2	570	ENST00000511648.6.3	1e+33	0.46821	.	C	c.207A>C	p.Glu69Asp	69/583	207/1752	-0.227814	0.171844	-0.185867	-0.0806122
ENSG00000154920	EME1	Q96AY2	570	ENST00000511648.6.4	1e+33	0.0247253	.,.	C,T	c.207A>C,c.1636C>T	p.Glu69Asp,p.Arg546Cys	69/583,546/583	207/1752,1636/1752	-0.561996	-3.69977	-1.63663	-1.96613
ENSG00000154920	EME1	Q96AY2	570	ENST00000511648.6.5	1e+33	0.141876	.,.	C,C	c.207A>C,c.1049T>C	p.Glu69Asp,p.Ile350Thr	69/583,350/583	207/1752,1049/1752	-2.41304	-1.90039	-0.834198	-1.71588
ENSG00000154920	EME1	Q96AY2	570	ENST00000511648.6.6	1.01e+35	0.0213893	.,.	C,C	c.187T>C,c.207A>C	p.Phe63Leu,p.Glu69Asp	63/583,69/583	187/1752,207/1752	0.859543	1.16919	0.813065	0.947266
ENSG00000154920	EME1	Q96AY2	570	ENST00000511648.6.7	1.001e+36	0.0449372	.,.	G,C	c.145A>G,c.207A>C	p.Ile49Val,p.Glu69Asp	49/583,69/583	145/1752,207/1752	-0.280319	0.449432	0.302429	0.157181
ENSG00000154920	EME1	Q96AY2	570	ENST00000511648.6.8	1e+40	0.0123626	.,.	T,C	c.15G>T,c.207A>C	p.Lys5Asn,p.Glu69Asp	5/583,69/583	15/1752,207/1752	-0.196686	0.127731	-0.516617	-0.19519
ENSG00000154920	EME1	Q96AY2	570	ENST00000511711.5		1						WT
ENSG00000163961	RNF168	Q8IYW5	571	ENST00000318037.3.1	0	0.9219						WT
ENSG00000163961	RNF168	Q8IYW5	571	ENST00000318037.3.2	10000	0.0131476	.	T	c.307G>A	p.Asp103Asn	103/571	307/1716	0.0805969	-0.911758	-1.27559	-0.70225
ENSG00000163961	RNF168	Q8IYW5	571	ENST00000318037.3.3	1e+22	0.0188383	.	T	c.1030G>A	p.Ala344Thr	344/571	1030/1716	-0.316254	-0.0984955	-0.22908	-0.21461
ENSG00000163961	RNF168	Q8IYW5	571	ENST00000318037.3.4	1e+28	0.0170722	.	C	c.1160A>G	p.Lys387Arg	387/571	1160/1716	-0.149673	-0.987457	-0.290939	-0.476023
ENSG00000163961	RNF168	Q8IYW5	571	ENST00000437070.1		1						WT
ENSG00000166169	POLL	Q9UGP5	575	ENST00000299206.8.1	0	0.833006						WT
ENSG00000166169	POLL	Q9UGP5	575	ENST00000299206.8.2	100000000	0.0569074	.	G	c.661A>C	p.Thr221Pro	221/575	661/1728	0.365631	0.246765	0.460388	0.357595
ENSG00000166169	POLL	Q9UGP5	575	ENST00000299206.8.3	1e+21	0.100667	.	A	c.1312C>T	p.Arg438Trp	438/575	1312/1728	-5.87826	-2.7939	-4.8982	-4.52345
ENSG00000166169	POLL	Q9UGP5	575	ENST00000339310.7.1	0	0.891876						WT
ENSG00000166169	POLL	Q9UGP5	575	ENST00000339310.7.2	1000000000000	0.100863	.	A	c.481C>T	p.Arg161Trp	161/298	481/897	-6.47343	-1.8502	-3.23098	-3.85154
ENSG00000166169	POLL	Q9UGP5	575	ENST00000370162.8.1	0	0.833006						WT
ENSG00000166169	POLL	Q9UGP5	575	ENST00000370162.8.2	100000000	0.0569074	.	G	c.661A>C	p.Thr221Pro	221/575	661/1728	0.365631	0.246765	0.460388	0.357595
ENSG00000166169	POLL	Q9UGP5	575	ENST00000370162.8.3	1e+21	0.100667	.	A	c.1312C>T	p.Arg438Trp	438/575	1312/1728	-5.87826	-2.7939	-4.8982	-4.52345
ENSG00000166169	POLL	Q9UGP5	575	ENST00000370168.7.1	0	0.894427						WT
ENSG00000166169	POLL	Q9UGP5	575	ENST00000370168.7.2	1000000	0.100863	.	A	c.331C>T	p.Arg111Trp	111/248	331/747	-4.27679	-3.2099	-3.64943	-3.71204
ENSG00000166169	POLL	Q9UGP5	575	ENST00000370169.5.1	0	0.833006						WT
ENSG00000166169	POLL	Q9UGP5	575	ENST00000370169.5.2	100000000	0.0569074	.	G	c.661A>C	p.Thr221Pro	221/575	661/1728	0.365631	0.246765	0.460388	0.357595
ENSG00000166169	POLL	Q9UGP5	575	ENST00000370169.5.3	1e+21	0.100667	.	A	c.1312C>T	p.Arg438Trp	438/575	1312/1728	-5.87826	-2.7939	-4.8982	-4.52345
ENSG00000166169	POLL	Q9UGP5	575	ENST00000370172.5.1	0	0.834184						WT
ENSG00000166169	POLL	Q9UGP5	575	ENST00000370172.5.2	1000	0.0571036	.	G	c.397A>C	p.Thr133Pro	133/487	397/1464	0.285019	0.531548	0.261894	0.359487
ENSG00000166169	POLL	Q9UGP5	575	ENST00000370172.5.3	10000000000000000	0.100863	.	A	c.1048C>T	p.Arg350Trp	350/487	1048/1464	-5.15961	-1.84512	-4.0015	-3.66875
ENSG00000166169	POLL	Q9UGP5	575	ENST00000413344.5.1	0	0.940149						WT
ENSG00000166169	POLL	Q9UGP5	575	ENST00000413344.5.2	100000000	0.0576923	.	G	c.661A>C	p.Thr221Pro	221/267	661/806	-0.00931549	0.317535	0.119041	0.14242
ENSG00000166169	POLL	Q9UGP5	575	ENST00000415897.5.1	0	0.889914						WT
ENSG00000166169	POLL	Q9UGP5	575	ENST00000415897.5.2	1e+20	0.10106	.	A	c.1036C>T	p.Arg346Trp	346/469	1036/1411	-5.60024	-3.22275	-3.76319	-4.19539
ENSG00000166169	POLL	Q9UGP5	575	ENST00000426919.5.1	0	0.937991						WT
ENSG00000166169	POLL	Q9UGP5	575	ENST00000426919.5.2	1000000000	0.0574961	.	G	c.694A>C	p.Thr232Pro	232/333	694/1004	0.323288	-0.0421753	0.0508041	0.110639
ENSG00000166169	POLL	Q9UGP5	575	ENST00000429502.1.1	0	0.892465						WT
ENSG00000166169	POLL	Q9UGP5	575	ENST00000429502.1.2	1000000000000	0.101256	.	A	c.481C>T	p.Arg161Trp	161/217	481/654	-5.83571	-3.37917	-3.56123	-4.2587
ENSG00000166169	POLL	Q9UGP5	575	ENST00000430045.1	0	0.998038						WT
ENSG00000166169	POLL	Q9UGP5	575	ENST00000454524.1	0	0.999019						WT
ENSG00000166169	POLL	Q9UGP5	575	ENST00000628479.2.1	0	0.891876						WT
ENSG00000166169	POLL	Q9UGP5	575	ENST00000628479.2.2	1000000000000	0.100863	.	A	c.487C>T	p.Arg163Trp	163/300	487/903	-6.0351	-2.03204	-3.62379	-3.89698
ENSG00000185480	PARPBP	Q9NWS1	579	ENST00000327680.7.1	0	0.944466						WT
ENSG00000185480	PARPBP	Q9NWS1	579	ENST00000327680.7.2	1.01e+17	0.0302198	rs114546604,.	A,A	c.482G>A,c.649C>A	p.Arg161His,p.Gln217Lys	161/579,217/579	482/1740,649/1740	-0.231293	0.18808	0.596771	0.184519
ENSG00000185480	PARPBP	Q9NWS1	579	ENST00000392909.7		1						WT
ENSG00000185480	PARPBP	Q9NWS1	579	ENST00000392911.6.1	0	0.945251						WT
ENSG00000185480	PARPBP	Q9NWS1	579	ENST00000392911.6.2	1.01e+17	0.0302198	rs114546604,.	A,A	c.239G>A,c.406C>A	p.Arg80His,p.Gln136Lys	80/498,136/498	239/1497,406/1497	-0.0359802	-0.542038	0.237808	-0.113403
ENSG00000185480	PARPBP	Q9NWS1	579	ENST00000412715.3.1	0	0.953493						WT
ENSG00000185480	PARPBP	Q9NWS1	579	ENST00000412715.3.2	101000	0.0306122	rs114546604,.	A,A	c.383G>A,c.550C>A	p.Arg128His,p.Gln184Lys	128/264,184/264	383/795,550/795	-0.244774	-0.710381	0.448174	-0.168994
ENSG00000185480	PARPBP	Q9NWS1	579	ENST00000412715.3.3	10000000000	0.0111852	.	A	c.206G>A	p.Ser69Asn	69/264	206/795	0.32254	-0.116531	-0.205696	0.00010427
ENSG00000185480	PARPBP	Q9NWS1	579	ENST00000417507.6.1	0	0.946625						WT
ENSG00000185480	PARPBP	Q9NWS1	579	ENST00000417507.6.2	10100000	0.0306122	rs114546604,.	A,A	c.383G>A,c.550C>A	p.Arg128His,p.Gln184Lys	128/269,184/269	383/810,550/810	-0.341827	-0.487671	0.441345	-0.129384
ENSG00000185480	PARPBP	Q9NWS1	579	ENST00000417507.6.3	1000000000000	0.0111852	.	A	c.206G>A	p.Ser69Asn	69/269	206/810	0.396423	-0.247681	0.207222	0.118655
ENSG00000185480	PARPBP	Q9NWS1	579	ENST00000457614.6		1						WT
ENSG00000185480	PARPBP	Q9NWS1	579	ENST00000537257.5.1	0	0.987441						WT
ENSG00000185480	PARPBP	Q9NWS1	579	ENST00000537257.5.2	1000	0.0111852	.	A	c.305G>A	p.Ser102Asn	102/133	305/402	0.24379	-0.830662	0.172081	-0.138264
ENSG00000185480	PARPBP	Q9NWS1	579	ENST00000541394.5.1	0	0.943878						WT
ENSG00000185480	PARPBP	Q9NWS1	579	ENST00000541394.5.2	1.01e+17	0.0302198	rs114546604,.	A,A	c.713G>A,c.880C>A	p.Arg238His,p.Gln294Lys	238/656,294/656	713/1971,880/1971	0.148468	0.151764	0.31076	0.203664
ENSG00000185480	PARPBP	Q9NWS1	579	ENST00000543784.5.1	0	0.965071						WT
ENSG00000185480	PARPBP	Q9NWS1	579	ENST00000543784.5.2	1000	0.0327708	.	A	c.307C>A	p.Gln103Lys	103/183	307/552	0.48909	0.423225	0.442406	0.451574
ENSG00000101224	CDC25B	P30305	580	ENST00000245960.10	0	0.979592						WT
ENSG00000101224	CDC25B	P30305	580	ENST00000340833.4	0	0.981554						WT
ENSG00000101224	CDC25B	P30305	580	ENST00000344256.10	0	0.980573						WT
ENSG00000101224	CDC25B	P30305	580	ENST00000379598.9	0	0.980769						WT
ENSG00000101224	CDC25B	P30305	580	ENST00000439880.6	0	0.980377						WT
ENSG00000129071	MBD4	O95243	580	ENST00000249910.5.1	0	0.727041						WT
ENSG00000129071	MBD4	O95243	580	ENST00000249910.5.2	1e+19	0.0806515	.	T	c.817G>A	p.Ala273Thr	273/580	817/1743	0.129913	-0.000686646	0.0419312	0.0570526
ENSG00000129071	MBD4	O95243	580	ENST00000249910.5.3	1e+23	0.0653454	.	G	c.1024T>C	p.Ser342Pro	342/580	1024/1743	-0.893082	-0.617371	-0.642853	-0.717768
ENSG00000129071	MBD4	O95243	580	ENST00000249910.5.4	1e+25	0.108909	.	T	c.1036G>A	p.Glu346Lys	346/580	1036/1743	0.0367737	-0.16774	0.186203	0.0184123
ENSG00000129071	MBD4	O95243	580	ENST00000393278.6	0	0.992739						WT
ENSG00000129071	MBD4	O95243	580	ENST00000429544.7.1	0	0.727041						WT
ENSG00000129071	MBD4	O95243	580	ENST00000429544.7.2	1e+19	0.0806515	.	T	c.817G>A	p.Ala273Thr	273/574	817/1725	0.154037	0.0460205	0.0250244	0.0750275
ENSG00000129071	MBD4	O95243	580	ENST00000429544.7.3	1e+23	0.0653454	.	G	c.1024T>C	p.Ser342Pro	342/574	1024/1725	-0.803497	-0.652802	-0.678833	-0.711711
ENSG00000129071	MBD4	O95243	580	ENST00000429544.7.4	1e+25	0.108909	.	T	c.1036G>A	p.Glu346Lys	346/574	1036/1725	-0.00552368	-0.140137	0.16539	0.00657654
ENSG00000129071	MBD4	O95243	580	ENST00000503197.5.1	0	0.731358						WT
ENSG00000129071	MBD4	O95243	580	ENST00000503197.5.2	1e+19	0.0806515	.	T	c.817G>A	p.Ala273Thr	273/540	817/1623	0.088028	-0.092041	0.0445557	0.0135142
ENSG00000129071	MBD4	O95243	580	ENST00000503197.5.3	1e+23	0.0653454	.	G	c.1024T>C	p.Ser342Pro	342/540	1024/1623	-0.709167	-0.496368	-0.557693	-0.587743
ENSG00000129071	MBD4	O95243	580	ENST00000503197.5.4	1e+25	0.108909	.	T	c.1036G>A	p.Glu346Lys	346/540	1036/1623	0.0401154	0.129211	0.092392	0.0872396
ENSG00000129071	MBD4	O95243	580	ENST00000507208.1.1	0	0.730769						WT
ENSG00000129071	MBD4	O95243	580	ENST00000507208.1.2	1e+19	0.0806515	.	T	c.817G>A	p.Ala273Thr	273/572	817/1719	0.125763	-0.0540771	0.0713043	0.0476634
ENSG00000129071	MBD4	O95243	580	ENST00000507208.1.3	1e+23	0.0653454	.	G	c.1024T>C	p.Ser342Pro	342/572	1024/1719	-0.774643	-0.581604	-0.566986	-0.641078
ENSG00000129071	MBD4	O95243	580	ENST00000507208.1.4	1e+25	0.108909	.	T	c.1036G>A	p.Glu346Lys	346/572	1036/1719	0.030365	-0.110794	0.18338	0.034317
ENSG00000129071	MBD4	O95243	580	ENST00000509828.1		1						WT
ENSG00000129484	PARP2	Q9UGN5	583	ENST00000250416.9.1	0	0.937598						WT
ENSG00000129484	PARP2	Q9UGN5	583	ENST00000250416.9.2	100000000000000	0.0237441	.	A	c.887G>A	p.Arg296Gln	296/583	887/1752	-0.221848	0.580444	0.60997	0.322856
ENSG00000129484	PARP2	Q9UGN5	583	ENST00000250416.9.3	1e+27	0.0119702	.	A	c.482G>A	p.Ser161Asn	161/583	482/1752	-0.123001	0.3172	0.0969543	0.097051
ENSG00000129484	PARP2	Q9UGN5	583	ENST00000429687.8.1	0	0.937598						WT
ENSG00000129484	PARP2	Q9UGN5	583	ENST00000429687.8.2	100000000000000	0.0237441	.	A	c.848G>A	p.Arg283Gln	283/570	848/1713	-0.364914	0.630524	0.484116	0.249908
ENSG00000129484	PARP2	Q9UGN5	583	ENST00000429687.8.3	1e+27	0.0131476	.	A	c.443G>A	p.Ser148Asn	148/570	443/1713	0.168777	0.431976	0.0774841	0.226079
ENSG00000129484	PARP2	Q9UGN5	583	ENST00000527915.5.1	0	0.937598						WT
ENSG00000129484	PARP2	Q9UGN5	583	ENST00000527915.5.2	100000000000000	0.0237441	.	A	c.887G>A	p.Arg296Gln	296/531	887/1596	-0.671387	0.7724	0.425613	0.175542
ENSG00000129484	PARP2	Q9UGN5	583	ENST00000527915.5.3	1e+27	0.0119702	.	A	c.482G>A	p.Ser161Asn	161/531	482/1596	-0.118347	0.255173	0.270325	0.135717
ENSG00000129484	PARP2	Q9UGN5	583	ENST00000529465.6		1						WT
ENSG00000129484	PARP2	Q9UGN5	583	ENST00000539930.1	0	0.997645						WT
ENSG00000109674	NEIL3	Q8TAT5	605	ENST00000264596.4.1	0	0.0233516						WT
ENSG00000109674	NEIL3	Q8TAT5	605	ENST00000264596.4.2	1000000	0.266484	.	A	c.1558G>A	p.Gly520Arg	520/605	1558/1818	4.70345	3.89703	3.46591	4.02213
ENSG00000109674	NEIL3	Q8TAT5	605	ENST00000264596.4.3	10001000000	0.0262951	.,.	C,A	c.1413A>C,c.1558G>A	p.Gln471His,p.Gly520Arg	471/605,520/605	1413/1818,1558/1818	4.83255	3.47476	3.59254	3.96662
ENSG00000109674	NEIL3	Q8TAT5	605	ENST00000264596.4.4	1000010000000000	0.0215856	.,.	T,C	c.1328C>T,c.1413A>C	p.Pro443Leu,p.Gln471His	443/605,471/605	1328/1818,1413/1818	0.947189	-0.135086	0.669525	0.493876
ENSG00000109674	NEIL3	Q8TAT5	605	ENST00000264596.4.5	1000010001000000	0.348509	.,.,.	T,C,A	c.1328C>T,c.1413A>C,c.1558G>A	p.Pro443Leu,p.Gln471His,p.Gly520Arg	443/605,471/605,520/605	1328/1818,1413/1818,1558/1818	5.65303	3.78027	4.11954	4.51761
ENSG00000109674	NEIL3	Q8TAT5	605	ENST00000264596.4.6	1e+22	0.0298273	.,.,.,.	G,T,C,A	c.1036A>G,c.1328C>T,c.1413A>C,c.1558G>A	p.Ile346Val,p.Pro443Leu,p.Gln471His,p.Gly520Arg	346/605,443/605,471/605,520/605	1036/1818,1328/1818,1413/1818,1558/1818	6.12589	4.33665	4.62988	5.03081
ENSG00000109674	NEIL3	Q8TAT5	605	ENST00000264596.4.7	1e+27	0.0686813	.,.,.,.	G,T,C,A	c.857A>G,c.1328C>T,c.1413A>C,c.1558G>A	p.His286Arg,p.Pro443Leu,p.Gln471His,p.Gly520Arg	286/605,443/605,471/605,520/605	857/1818,1328/1818,1413/1818,1558/1818	3.44063	1.69588	2.41246	2.51632
ENSG00000109674	NEIL3	Q8TAT5	605	ENST00000264596.4.8	1e+41	0.024529	.,.,.	G,C,A	c.350C>G,c.1413A>C,c.1558G>A	p.Pro117Arg,p.Gln471His,p.Gly520Arg	117/605,471/605,520/605	350/1818,1413/1818,1558/1818	3.31621	-0.634689	0.708649	1.13006
ENSG00000109674	NEIL3	Q8TAT5	605	ENST00000264596.4.9	1e+41	0.0223705	.,.,.,.	G,T,C,A	c.350C>G,c.1328C>T,c.1413A>C,c.1558G>A	p.Pro117Arg,p.Pro443Leu,p.Gln471His,p.Gly520Arg	117/605,443/605,471/605,520/605	350/1818,1328/1818,1413/1818,1558/1818	4.14822	-0.330841	1.24278	1.68672
ENSG00000109674	NEIL3	Q8TAT5	605	ENST00000264596.4.10	1e+41	0.0151099	.,.,.,.,.	G,G,T,C,A	c.350C>G,c.857A>G,c.1328C>T,c.1413A>C,c.1558G>A	p.Pro117Arg,p.His286Arg,p.Pro443Leu,p.Gln471His,p.Gly520Arg	117/605,286/605,443/605,471/605,520/605	350/1818,857/1818,1328/1818,1413/1818,1558/1818	2.03992	-2.42526	-0.503418	-0.296254
ENSG00000109674	NEIL3	Q8TAT5	605	ENST00000264596.4.11	1e+49	0.0206044	.,.	T,A	c.112C>T,c.1558G>A	p.Arg38Cys,p.Gly520Arg	38/605,520/605	112/1818,1558/1818	4.71744	2.03995	3.40927	3.38889
ENSG00000109674	NEIL3	Q8TAT5	605	ENST00000264596.4.12	1e+49	0.0478807	.,.,.,.	T,T,C,A	c.112C>T,c.1328C>T,c.1413A>C,c.1558G>A	p.Arg38Cys,p.Pro443Leu,p.Gln471His,p.Gly520Arg	38/605,443/605,471/605,520/605	112/1818,1328/1818,1413/1818,1558/1818	5.6758	1.94881	4.04457	3.88972
ENSG00000109674	NEIL3	Q8TAT5	605	ENST00000513321.1		1						WT
ENSG00000042088	TDP1	Q9NUW8	608	ENST00000335725.9.1	0	0.874019						WT
ENSG00000042088	TDP1	Q9NUW8	608	ENST00000335725.9.2	1e+26	0.0969388	.	A	c.400G>A	p.Ala134Thr	134/608	400/1827	2.73067	-0.810272	0.271652	0.730682
ENSG00000042088	TDP1	Q9NUW8	608	ENST00000335725.9.3	1e+28	0.0100078	.	T	c.302C>T	p.Pro101Leu	101/608	302/1827	-0.883072	-0.609039	-0.822662	-0.771591
ENSG00000042088	TDP1	Q9NUW8	608	ENST00000393452.7.1	0	0.873823						WT
ENSG00000042088	TDP1	Q9NUW8	608	ENST00000393452.7.2	1e+27	0.0969388	.	A	c.400G>A	p.Ala134Thr	134/589	400/1770	2.50975	-0.831253	0.111847	0.596781
ENSG00000042088	TDP1	Q9NUW8	608	ENST00000393452.7.3	1e+29	0.0100078	.	T	c.302C>T	p.Pro101Leu	101/589	302/1770	-0.664337	-0.520264	-0.654907	-0.613169
ENSG00000042088	TDP1	Q9NUW8	608	ENST00000393454.6.1	0	0.874019						WT
ENSG00000042088	TDP1	Q9NUW8	608	ENST00000393454.6.2	1e+26	0.0969388	.	A	c.400G>A	p.Ala134Thr	134/608	400/1827	2.73067	-0.810272	0.271652	0.730682
ENSG00000042088	TDP1	Q9NUW8	608	ENST00000393454.6.3	1e+28	0.0100078	.	T	c.302C>T	p.Pro101Leu	101/608	302/1827	-0.883072	-0.609039	-0.822662	-0.771591
ENSG00000042088	TDP1	Q9NUW8	608	ENST00000545686.6		1						WT
ENSG00000042088	TDP1	Q9NUW8	608	ENST00000553527.1.1	0	0.880298						WT
ENSG00000042088	TDP1	Q9NUW8	608	ENST00000553527.1.2	1	0.105377	.	A	c.400G>A	p.Ala134Thr	134/145	400/438	-0.0248833	0.0287781	-0.129295	-0.0418002
ENSG00000042088	TDP1	Q9NUW8	608	ENST00000553527.1.3	100	0.0100078	.	T	c.302C>T	p.Pro101Leu	101/145	302/438	-0.552525	-0.321182	-0.257484	-0.377064
ENSG00000042088	TDP1	Q9NUW8	608	ENST00000553617.5.1	0	0.880102						WT
ENSG00000042088	TDP1	Q9NUW8	608	ENST00000553617.5.2	100000000000	0.0989011	.	A	c.103G>A	p.Ala35Thr	35/218	103/659	0.253799	0.6395	0.453548	0.448949
ENSG00000042088	TDP1	Q9NUW8	608	ENST00000553617.5.3	10000000000000	0.0100078	.	T	c.5C>T	p.Pro2Leu	2/218	5/659	-0.86253	-0.423798	-0.599041	-0.628456
ENSG00000042088	TDP1	Q9NUW8	608	ENST00000553989.1.1	0	0.880298						WT
ENSG00000042088	TDP1	Q9NUW8	608	ENST00000553989.1.2	1	0.105377	.	A	c.400G>A	p.Ala134Thr	134/146	400/443	-0.120323	0.0399628	-0.0741844	-0.0515149
ENSG00000042088	TDP1	Q9NUW8	608	ENST00000553989.1.3	100	0.0100078	.	T	c.302C>T	p.Pro101Leu	101/146	302/443	-0.580593	-0.333965	-0.197422	-0.37066
ENSG00000042088	TDP1	Q9NUW8	608	ENST00000554180.5.1	0	0.879121						WT
ENSG00000042088	TDP1	Q9NUW8	608	ENST00000554180.5.2	10000000	0.104788	.	A	c.400G>A	p.Ala134Thr	134/278	400/839	-0.243271	1.08136	0.282967	0.373685
ENSG00000042088	TDP1	Q9NUW8	608	ENST00000554180.5.3	1000000000	0.0100078	.	T	c.302C>T	p.Pro101Leu	101/278	302/839	-1.2137	-0.587837	-0.59684	-0.799459
ENSG00000042088	TDP1	Q9NUW8	608	ENST00000554976.5		1						WT
ENSG00000042088	TDP1	Q9NUW8	608	ENST00000555178.5		1						WT
ENSG00000042088	TDP1	Q9NUW8	608	ENST00000555880.5.1	0	0.874215						WT
ENSG00000042088	TDP1	Q9NUW8	608	ENST00000555880.5.2	1e+23	0.0953689	.	A	c.400G>A	p.Ala134Thr	134/578	400/1737	2.77155	-0.854752	0.105316	0.674037
ENSG00000042088	TDP1	Q9NUW8	608	ENST00000555880.5.3	1e+25	0.0100078	.	T	c.302C>T	p.Pro101Leu	101/578	302/1737	-0.897827	-0.619659	-0.446304	-0.654597
ENSG00000042088	TDP1	Q9NUW8	608	ENST00000556063.1	0	0.989796						WT
ENSG00000042088	TDP1	Q9NUW8	608	ENST00000556498.1.1	0	0.880298						WT
ENSG00000042088	TDP1	Q9NUW8	608	ENST00000556498.1.2	1	0.105377	.	A	c.400G>A	p.Ala134Thr	134/160	400/485	-0.123314	0.02285	-0.00217438	-0.0342127
ENSG00000042088	TDP1	Q9NUW8	608	ENST00000556498.1.3	100	0.0100078	.	T	c.302C>T	p.Pro101Leu	101/160	302/485	-0.564186	-0.766388	-0.481964	-0.604179
ENSG00000042088	TDP1	Q9NUW8	608	ENST00000556867.1.1	0	0.880298						WT
ENSG00000042088	TDP1	Q9NUW8	608	ENST00000556867.1.2	1	0.105377	.	A	c.400G>A	p.Ala134Thr	134/150	400/455	-0.171318	0.0482559	-0.113251	-0.078771
ENSG00000042088	TDP1	Q9NUW8	608	ENST00000556867.1.3	100	0.0100078	.	T	c.302C>T	p.Pro101Leu	101/150	302/455	-0.621666	-0.467064	-0.203064	-0.430598
ENSG00000042088	TDP1	Q9NUW8	608	ENST00000557782.1		1						WT
ENSG00000196419	XRCC6	P12956	609	ENST00000359308.8	0	0.997645						WT
ENSG00000196419	XRCC6	P12956	609	ENST00000360079.8	0	0.997645						WT
ENSG00000196419	XRCC6	P12956	609	ENST00000402580.7	0	0.997645						WT
ENSG00000196419	XRCC6	P12956	609	ENST00000405506.2	0	0.997645						WT
ENSG00000196419	XRCC6	P12956	609	ENST00000405878.5	0	0.997645						WT
ENSG00000196419	XRCC6	P12956	609	ENST00000428575.6	0	0.997645						WT
ENSG00000132383	RPA1	P27694	616	ENST00000254719.10.1	0	0.963697						WT
ENSG00000132383	RPA1	P27694	616	ENST00000254719.10.2	100000000000	0.0290424	.	G	c.1051A>G	p.Thr351Ala	351/616	1051/1851	-1.04542	-0.34639	-1.61555	-1.00245
ENSG00000132383	RPA1	P27694	616	ENST00000570451.5	0	0.999215						WT
ENSG00000132383	RPA1	P27694	616	ENST00000571058.5	0	0.999215						WT
ENSG00000132383	RPA1	P27694	616	ENST00000574049.1.1	0	0.966444						WT
ENSG00000132383	RPA1	P27694	616	ENST00000574049.1.2	10000000000	0.0290424	.	G	c.319A>G	p.Thr107Ala	107/313	319/942	-0.733322	-0.291344	-0.408714	-0.477793
ENSG00000221829	FANCG	O15287	622	ENST00000378643.8.1	0	0.892857						WT
ENSG00000221829	FANCG	O15287	622	ENST00000378643.8.2	1e+19	0.0486656	.	A	c.890C>T	p.Thr297Ile	297/622	890/1869	-2.46269	-4.28104	-2.09842	-2.94738
ENSG00000221829	FANCG	O15287	622	ENST00000378643.8.3	1e+23	0.0361068	rs4986939	A	c.1133C>T	p.Ser378Leu	378/622	1133/1869	0.083725	-0.635529	-0.0154114	-0.189072
ENSG00000221829	FANCG	O15287	622	ENST00000425676.5		1						WT
ENSG00000221829	FANCG	O15287	622	ENST00000448890.2	0	0.984105						WT
ENSG00000221829	FANCG	O15287	622	ENST00000696702.1		1						WT
ENSG00000221829	FANCG	O15287	622	ENST00000696703.1		1						WT
ENSG00000221829	FANCG	O15287	622	ENST00000696708.1		1						WT
ENSG00000221829	FANCG	O15287	622	ENST00000696710.1		1						WT
ENSG00000221829	FANCG	O15287	622	ENST00000696713.1		1						WT
ENSG00000221829	FANCG	O15287	622	ENST00000696715.1		1						WT
ENSG00000178966	RMI1	Q9H9A7	625	ENST00000325875.7.1	0	0.322214						WT
ENSG00000178966	RMI1	Q9H9A7	625	ENST00000325875.7.2	1000000000000	0.645016	.	G	c.1364A>G	p.Asn455Ser	455/625	1364/1878	-0.555496	-0.362625	-0.144196	-0.354106
ENSG00000178966	RMI1	Q9H9A7	625	ENST00000445877.6.1	0	0.322214						WT
ENSG00000178966	RMI1	Q9H9A7	625	ENST00000445877.6.2	1000000000000	0.645016	.	G	c.1364A>G	p.Asn455Ser	455/625	1364/1878	-0.555496	-0.362625	-0.144196	-0.354106
ENSG00000073050	XRCC1	P18887	633	ENST00000262887.10.1	0	0.251374						WT
ENSG00000073050	XRCC1	P18887	633	ENST00000262887.10.2	1e+35	0.482535	.	C	c.1196A>G	p.Gln399Arg	399/633	1196/1902	-0.195984	-0.365875	-0.677353	-0.413071
ENSG00000073050	XRCC1	P18887	633	ENST00000262887.10.3	1e+35	0.0127551	.,.	C,G	c.1196A>G,c.215T>C	p.Gln399Arg,p.Val72Ala	399/633,72/633	1196/1902,215/1902	0.276367	-0.796356	-0.342926	-0.287638
ENSG00000073050	XRCC1	P18887	633	ENST00000262887.10.4	1e+35	0.12186	.,.	C,A	c.1196A>G,c.580C>T	p.Gln399Arg,p.Arg194Trp	399/633,194/633	1196/1902,580/1902	-1.18369	-3.73776	-2.62309	-2.51485
ENSG00000073050	XRCC1	P18887	633	ENST00000262887.10.5	1e+35	0.0655416	.,.	C,T	c.1196A>G,c.839G>A	p.Gln399Arg,p.Arg280His	399/633,280/633	1196/1902,839/1902	-1.21315	-1.01331	-1.7916	-1.33935
ENSG00000073050	XRCC1	P18887	633	ENST00000262887.10.6	1e+35	0.0290424	.,.	C,C	c.1196A>G,c.910A>G	p.Gln399Arg,p.Thr304Ala	399/633,304/633	1196/1902,910/1902	0.0878143	-0.240036	-0.360825	-0.171015
ENSG00000073050	XRCC1	P18887	633	ENST00000262887.10.7	1e+44	0.0158948	.,.	G,C	c.1727A>C,c.1196A>G	p.Tyr576Ser,p.Gln399Arg	576/633,399/633	1727/1902,1196/1902	-0.266449	-2.10718	-0.154343	-0.842656
ENSG00000073050	XRCC1	P18887	633	ENST00000543982.5.1	0	0.25157						WT
ENSG00000073050	XRCC1	P18887	633	ENST00000543982.5.2	1e+32	0.482732	.	C	c.1103A>G	p.Gln368Arg	368/602	1103/1809	-0.36319	-0.36026	-0.484238	-0.402562
ENSG00000073050	XRCC1	P18887	633	ENST00000543982.5.3	1e+32	0.0127551	.,.	C,G	c.1103A>G,c.122T>C	p.Gln368Arg,p.Val41Ala	368/602,41/602	1103/1809,122/1809	-0.728882	-1.27158	-0.679047	-0.893168
ENSG00000073050	XRCC1	P18887	633	ENST00000543982.5.4	1e+32	0.122057	.,.	C,A	c.1103A>G,c.487C>T	p.Gln368Arg,p.Arg163Trp	368/602,163/602	1103/1809,487/1809	-1.57478	-3.41296	-2.10159	-2.36311
ENSG00000073050	XRCC1	P18887	633	ENST00000543982.5.5	1e+32	0.0655416	.,.	C,T	c.1103A>G,c.746G>A	p.Gln368Arg,p.Arg249His	368/602,249/602	1103/1809,746/1809	-1.46385	-0.999725	-1.45419	-1.30592
ENSG00000073050	XRCC1	P18887	633	ENST00000543982.5.6	1e+32	0.0290424	.,.	C,C	c.1103A>G,c.817A>G	p.Gln368Arg,p.Thr273Ala	368/602,273/602	1103/1809,817/1809	-0.163361	-0.255676	-0.366928	-0.261988
ENSG00000073050	XRCC1	P18887	633	ENST00000543982.5.7	1e+41	0.0158948	.,.	G,C	c.1634A>C,c.1103A>G	p.Tyr545Ser,p.Gln368Arg	545/602,368/602	1634/1809,1103/1809	-0.79538	-2.0602	-0.38942	-1.08167
ENSG00000073050	XRCC1	P18887	633	ENST00000594107.1.1	0	0.866366						WT
ENSG00000073050	XRCC1	P18887	633	ENST00000594107.1.2	10000000000000000	0.123626	.	A	c.469C>T	p.Arg157Trp	157/171	469/517	-0.755264	-0.671036	-0.86174	-0.76268
ENSG00000073050	XRCC1	P18887	633	ENST00000597811.5		1						WT
ENSG00000073050	XRCC1	P18887	633	ENST00000598165.5.1	0	0.785911						WT
ENSG00000073050	XRCC1	P18887	633	ENST00000598165.5.2	100000	0.0131476	.	G	c.236T>C	p.Val79Ala	79/291	236/876	0.551193	0.165199	0.289154	0.335182
ENSG00000073050	XRCC1	P18887	633	ENST00000598165.5.3	1e+19	0.12343	.	A	c.601C>T	p.Arg201Trp	201/291	601/876	0.720718	-2.88202	-1.84879	-1.3367
ENSG00000073050	XRCC1	P18887	633	ENST00000598165.5.4	1e+23	0.0659341	.	T	c.860G>A	p.Arg287His	287/291	860/876	-0.77034	-0.701363	-0.692055	-0.721252
ENSG00000073050	XRCC1	P18887	633	ENST00000599693.5.1	0	0.853414						WT
ENSG00000073050	XRCC1	P18887	633	ENST00000599693.5.2	100	0.0131476	.	G	c.140T>C	p.Val47Ala	47/208	140/627	0.092041	0.0212097	0.116356	0.0765355
ENSG00000073050	XRCC1	P18887	633	ENST00000599693.5.3	10000000000000000	0.123626	.	A	c.505C>T	p.Arg169Trp	169/208	505/627	-0.0493317	-1.81907	-0.818146	-0.895515
ENSG00000166483	WEE1	P30291	646	ENST00000299613.10	0	0.985675						WT
ENSG00000166483	WEE1	P30291	646	ENST00000450114.7	0	0.975667						WT
ENSG00000166483	WEE1	P30291	646	ENST00000524612.5	0	0.989403						WT
ENSG00000166483	WEE1	P30291	646	ENST00000527848.1	0	0.998038						WT
ENSG00000166483	WEE1	P30291	646	ENST00000530175.5		1						WT
ENSG00000166483	WEE1	P30291	646	ENST00000530712.6	0	0.987637						WT
ENSG00000166483	WEE1	P30291	646	ENST00000680141.1		1						WT
ENSG00000166483	WEE1	P30291	646	ENST00000681684.1	0	0.985675						WT
ENSG00000173846	PLK3	Q9H4B4	646	ENST00000372201.5	0	0.989992						WT
ENSG00000004700	RECQL	P46063	649	ENST00000314748.10.1	0	0.951727						WT
ENSG00000004700	RECQL	P46063	649	ENST00000314748.10.2	100	0.0453297	.	T	c.304G>A	p.Val102Ile	102/198	304/599	-0.211285	-0.237747	-0.651798	-0.366943
ENSG00000004700	RECQL	P46063	649	ENST00000396093.7.1	0	0.951727						WT
ENSG00000004700	RECQL	P46063	649	ENST00000396093.7.2	100	0.0453297	.	T	c.304G>A	p.Val102Ile	102/210	304/634	-0.264645	-0.199764	-0.834385	-0.432931
ENSG00000004700	RECQL	P46063	649	ENST00000421138.6.1	0	0.92033						WT
ENSG00000004700	RECQL	P46063	649	ENST00000421138.6.2	100	0.0437598	.	T	c.304G>A	p.Val102Ile	102/649	304/1950	-0.208168	-0.369667	-1.92083	-0.832888
ENSG00000004700	RECQL	P46063	649	ENST00000421138.6.3	1e+26	0.0178571	.	G	c.1460A>C	p.Lys487Thr	487/649	1460/1950	-0.288696	-0.773193	-0.485092	-0.515661
ENSG00000004700	RECQL	P46063	649	ENST00000444129.7.1	0	0.92033						WT
ENSG00000004700	RECQL	P46063	649	ENST00000444129.7.2	100	0.0437598	.	T	c.304G>A	p.Val102Ile	102/649	304/1950	-0.208168	-0.369667	-1.92083	-0.832888
ENSG00000004700	RECQL	P46063	649	ENST00000444129.7.3	1e+26	0.0178571	.	G	c.1460A>C	p.Lys487Thr	487/649	1460/1950	-0.288696	-0.773193	-0.485092	-0.515661
ENSG00000004700	RECQL	P46063	649	ENST00000536240.5.1	0	0.954082						WT
ENSG00000004700	RECQL	P46063	649	ENST00000536240.5.2	100	0.0455259	.	T	c.304G>A	p.Val102Ile	102/105	304/319	0.0763893	-0.0623207	0.13195	0.048673
ENSG00000004700	RECQL	P46063	649	ENST00000536964.5	0	0.999608						WT
ENSG00000004700	RECQL	P46063	649	ENST00000539672.1	0	0.999608						WT
ENSG00000004700	RECQL	P46063	649	ENST00000542432.5.1	0	0.953689						WT
ENSG00000004700	RECQL	P46063	649	ENST00000542432.5.2	100	0.0453297	.	T	c.304G>A	p.Val102Ile	102/130	304/394	-0.616045	0.140453	-0.506474	-0.327355
ENSG00000114742	WDR48	Q8TAF3	677	ENST00000302313.10	0	0.996468						WT
ENSG00000114742	WDR48	Q8TAF3	677	ENST00000413099.6		1						WT
ENSG00000114742	WDR48	Q8TAF3	677	ENST00000420940.6		1						WT
ENSG00000114742	WDR48	Q8TAF3	677	ENST00000423296.6		1						WT
ENSG00000114742	WDR48	Q8TAF3	677	ENST00000433841.6		1						WT
ENSG00000114742	WDR48	Q8TAF3	677	ENST00000441361.1	0	0.998823						WT
ENSG00000152942	RAD17	O75943	681	ENST00000282891.10.1	0	0.717033						WT
ENSG00000152942	RAD17	O75943	681	ENST00000282891.10.2	10000000000	0.253336	.	G	c.1379T>G	p.Leu460Arg	460/584	1379/1755	-1.6606	-7.09332	-5.94661	-4.90018
ENSG00000152942	RAD17	O75943	681	ENST00000282891.10.3	1e+22	0.0115777	.	A	c.883G>A	p.Val295Ile	295/584	883/1755	-0.370346	-2.64546	-0.645401	-1.2204
ENSG00000152942	RAD17	O75943	681	ENST00000305138.8.1	0	0.713697						WT
ENSG00000152942	RAD17	O75943	681	ENST00000305138.8.2	10000000000	0.252551	.	G	c.1637T>G	p.Leu546Arg	546/670	1637/2013	0.0630493	-4.24687	-3.87302	-2.68561
ENSG00000152942	RAD17	O75943	681	ENST00000305138.8.3	1e+22	0.0115777	.	A	c.1141G>A	p.Val381Ile	381/670	1141/2013	-0.775131	-2.0872	-1.79839	-1.55357
ENSG00000152942	RAD17	O75943	681	ENST00000345306.10.1	0	0.713697						WT
ENSG00000152942	RAD17	O75943	681	ENST00000345306.10.2	10000000000	0.252551	.	G	c.1637T>G	p.Leu546Arg	546/670	1637/2013	0.0630493	-4.24687	-3.87302	-2.68561
ENSG00000152942	RAD17	O75943	681	ENST00000345306.10.3	1e+22	0.0115777	.	A	c.1141G>A	p.Val381Ile	381/670	1141/2013	-0.775131	-2.0872	-1.79839	-1.55357
ENSG00000152942	RAD17	O75943	681	ENST00000354312.7.1	0	0.713697						WT
ENSG00000152942	RAD17	O75943	681	ENST00000354312.7.2	10000000000	0.252551	.	G	c.1637T>G	p.Leu546Arg	546/670	1637/2013	0.0630493	-4.24687	-3.87302	-2.68561
ENSG00000152942	RAD17	O75943	681	ENST00000354312.7.3	1e+22	0.0115777	.	A	c.1141G>A	p.Val381Ile	381/670	1141/2013	-0.775131	-2.0872	-1.79839	-1.55357
ENSG00000152942	RAD17	O75943	681	ENST00000354868.10.1	0	0.713697						WT
ENSG00000152942	RAD17	O75943	681	ENST00000354868.10.2	10000000000	0.252551	.	G	c.1637T>G	p.Leu546Arg	546/670	1637/2013	0.0630493	-4.24687	-3.87302	-2.68561
ENSG00000152942	RAD17	O75943	681	ENST00000354868.10.3	1e+22	0.0115777	.	A	c.1141G>A	p.Val381Ile	381/670	1141/2013	-0.775131	-2.0872	-1.79839	-1.55357
ENSG00000152942	RAD17	O75943	681	ENST00000358030.6.1	0	0.718014						WT
ENSG00000152942	RAD17	O75943	681	ENST00000358030.6.2	10000000000	0.253336	.	G	c.1142T>G	p.Leu381Arg	381/505	1142/1518	-0.640579	-8.96472	-1.20526	-3.60352
ENSG00000152942	RAD17	O75943	681	ENST00000358030.6.3	1e+22	0.0115777	.	A	c.646G>A	p.Val216Ile	216/505	646/1518	-1.65283	-2.03198	-0.262131	-1.31565
ENSG00000152942	RAD17	O75943	681	ENST00000361732.6.1	0	0.713697						WT
ENSG00000152942	RAD17	O75943	681	ENST00000361732.6.2	10000000000	0.252551	.	G	c.1637T>G	p.Leu546Arg	546/670	1637/2013	0.0630493	-4.24687	-3.87302	-2.68561
ENSG00000152942	RAD17	O75943	681	ENST00000361732.6.3	1e+22	0.0115777	.	A	c.1141G>A	p.Val381Ile	381/670	1141/2013	-0.775131	-2.0872	-1.79839	-1.55357
ENSG00000152942	RAD17	O75943	681	ENST00000380774.7.1	0	0.713893						WT
ENSG00000152942	RAD17	O75943	681	ENST00000380774.7.2	10000000000	0.252551	.	G	c.1670T>G	p.Leu557Arg	557/681	1670/2046	0.0228577	-3.23184	-3.47638	-2.22845
ENSG00000152942	RAD17	O75943	681	ENST00000380774.7.3	1e+22	0.0115777	.	A	c.1174G>A	p.Val392Ile	392/681	1174/2046	-0.539413	-2.09882	-1.87277	-1.50367
ENSG00000152942	RAD17	O75943	681	ENST00000506564.5	0	0.994898						WT
ENSG00000152942	RAD17	O75943	681	ENST00000507927.5	0	0.999608						WT
ENSG00000152942	RAD17	O75943	681	ENST00000508320.1		1						WT
ENSG00000152942	RAD17	O75943	681	ENST00000509734.5.1	0	0.713893						WT
ENSG00000152942	RAD17	O75943	681	ENST00000509734.5.2	10000000000	0.252551	.	G	c.1670T>G	p.Leu557Arg	557/681	1670/2046	0.0228577	-3.23184	-3.47638	-2.22845
ENSG00000152942	RAD17	O75943	681	ENST00000509734.5.3	1e+22	0.0115777	.	A	c.1174G>A	p.Val392Ile	392/681	1174/2046	-0.539413	-2.09882	-1.87277	-1.50367
ENSG00000152942	RAD17	O75943	681	ENST00000512785.5	0	0.999608						WT
ENSG00000152942	RAD17	O75943	681	ENST00000513214.1.1	0	0.742936						WT
ENSG00000152942	RAD17	O75943	681	ENST00000513214.1.2	100	0.253925	.	G	c.494T>G	p.Leu165Arg	165/184	494/555	-0.579903	0.230438	-1.00862	-0.452695
ENSG00000152942	RAD17	O75943	681	ENST00000521422.5.1	0	0.718014						WT
ENSG00000152942	RAD17	O75943	681	ENST00000521422.5.2	10000000000	0.253336	.	G	c.1142T>G	p.Leu381Arg	381/505	1142/1518	-0.640579	-8.96472	-1.20526	-3.60352
ENSG00000152942	RAD17	O75943	681	ENST00000521422.5.3	1e+22	0.0115777	.	A	c.646G>A	p.Val216Ile	216/505	646/1518	-1.65283	-2.03198	-0.262131	-1.31565
ENSG00000152942	RAD17	O75943	681	ENST00000616683.4.1	0	0.713697						WT
ENSG00000152942	RAD17	O75943	681	ENST00000616683.4.2	10000000000	0.252551	.	G	c.1637T>G	p.Leu546Arg	546/670	1637/2013	0.0630493	-4.24687	-3.87302	-2.68561
ENSG00000152942	RAD17	O75943	681	ENST00000616683.4.3	1e+22	0.0115777	.	A	c.1141G>A	p.Val381Ile	381/670	1141/2013	-0.775131	-2.0872	-1.79839	-1.55357
ENSG00000170364	SETMAR	Q53H47	684	ENST00000358065.5.1	0	0.797292						WT
ENSG00000170364	SETMAR	Q53H47	684	ENST00000358065.5.2	1e+17	0.0164835	.	C	c.713A>C	p.Asp238Ala	238/684	713/2055	-3.89232	-2.34052	-1.28694	-2.50659
ENSG00000170364	SETMAR	Q53H47	684	ENST00000358065.5.3	1e+21	0.0123626	.	G	c.377A>G	p.Asp126Gly	126/684	377/2055	-0.290558	-1.26515	-0.544678	-0.700129
ENSG00000170364	SETMAR	Q53H47	684	ENST00000358065.5.4	1e+23	0.119898	.	A	c.272G>A	p.Arg91His	91/684	272/2055	0.446304	0.80426	-0.383362	0.289068
ENSG00000170364	SETMAR	Q53H47	684	ENST00000358065.5.5	1e+28	0.0296311	.	T	c.130C>T	p.Pro44Ser	44/684	130/2055	0.0965881	-0.541245	-0.558136	-0.334264
ENSG00000170364	SETMAR	Q53H47	684	ENST00000358950.4	0	0.996468						WT
ENSG00000170364	SETMAR	Q53H47	684	ENST00000413809.5		1						WT
ENSG00000170364	SETMAR	Q53H47	684	ENST00000425046.1		1						WT
ENSG00000170364	SETMAR	Q53H47	684	ENST00000425863.5.1	0	0.815345						WT
ENSG00000170364	SETMAR	Q53H47	684	ENST00000425863.5.2	10000000000000	0.0125589	.	G	c.377A>G	p.Asp126Gly	126/545	377/1638	-0.869156	0.826004	0.481995	0.146281
ENSG00000170364	SETMAR	Q53H47	684	ENST00000425863.5.3	1000000000000000	0.120094	.	A	c.272G>A	p.Arg91His	91/545	272/1638	-0.118164	0.303574	0.142151	0.109187
ENSG00000170364	SETMAR	Q53H47	684	ENST00000425863.5.4	1e+20	0.0296311	.	T	c.130C>T	p.Pro44Ser	44/545	130/1638	0.0861664	-0.00566101	-0.178421	-0.0326386
ENSG00000170364	SETMAR	Q53H47	684	ENST00000430981.1.1	0	0.750981						WT
ENSG00000170364	SETMAR	Q53H47	684	ENST00000430981.1.2	1	0.0631868	.	G	c.1058A>G	p.Tyr353Cys	353/365	1058/1098	0.752586	1.03963	0.746979	0.8464
ENSG00000170364	SETMAR	Q53H47	684	ENST00000430981.1.3	100000000000	0.0164835	.	C	c.713A>C	p.Asp238Ala	238/365	713/1098	-3.28104	-3.25297	-2.56941	-3.03447
ENSG00000170364	SETMAR	Q53H47	684	ENST00000430981.1.4	1000000000000000	0.0123626	.	G	c.377A>G	p.Asp126Gly	126/365	377/1098	-0.563286	-0.238426	-0.786621	-0.529444
ENSG00000170364	SETMAR	Q53H47	684	ENST00000430981.1.5	1e+17	0.119309	.	A	c.272G>A	p.Arg91His	91/365	272/1098	0.415413	0.0351257	-0.28093	0.0565364
ENSG00000170364	SETMAR	Q53H47	684	ENST00000430981.1.6	1e+22	0.0282575	.	T	c.130C>T	p.Pro44Ser	44/365	130/1098	-0.0946884	-0.754921	-0.520004	-0.456538
ENSG00000152457	DCLRE1C	Q96SD1	692	ENST00000378246.6		1						WT
ENSG00000152457	DCLRE1C	Q96SD1	692	ENST00000378278.7.1	0	0.760204						WT
ENSG00000152457	DCLRE1C	Q96SD1	692	ENST00000378278.7.2	1000000	0.0833987	.	C	c.512C>G	p.Pro171Arg	171/692	512/2079	-3.64275	-5.4809	-3.18889	-4.10418
ENSG00000152457	DCLRE1C	Q96SD1	692	ENST00000378278.7.3	1000000000000	0.0898744	.	C	c.728A>G	p.His243Arg	243/692	728/2079	-0.410873	-0.0376282	-1.30215	-0.583552
ENSG00000152457	DCLRE1C	Q96SD1	692	ENST00000378278.7.4	1000001000000	0.0327708	.,.	C,C	c.728A>G,c.512C>G	p.His243Arg,p.Pro171Arg	243/692,171/692	728/2079,512/2079	-4.13196	-5.41017	-4.39522	-4.64578
ENSG00000152457	DCLRE1C	Q96SD1	692	ENST00000378278.7.5	1e+17	0.0119702	.	C	c.959C>G	p.Ser320Cys	320/692	959/2079	-2.28072	-5.64339	-6.64673	-4.85694
ENSG00000152457	DCLRE1C	Q96SD1	692	ENST00000378289.8.1	0	0.663265						WT
ENSG00000152457	DCLRE1C	Q96SD1	692	ENST00000378289.8.2	1000000	0.0837912	.	C	c.512C>G	p.Pro171Arg	171/434	512/1305	-3.2515	-6.47999	-2.81219	-4.18122
ENSG00000152457	DCLRE1C	Q96SD1	692	ENST00000378289.8.3	1000000000000	0.0883046	.	C	c.728A>G	p.His243Arg	243/434	728/1305	-0.373711	0.0497665	-1.20518	-0.509707
ENSG00000152457	DCLRE1C	Q96SD1	692	ENST00000378289.8.4	1000001000000	0.0327708	.,.	C,C	c.728A>G,c.512C>G	p.His243Arg,p.Pro171Arg	243/434,171/434	728/1305,512/1305	-3.63074	-6.28051	-3.8751	-4.59545
ENSG00000152457	DCLRE1C	Q96SD1	692	ENST00000378289.8.5	1e+17	0.0119702	.	C	c.959C>G	p.Ser320Cys	320/434	959/1305	-2.03181	-6.02715	-6.88774	-4.98223
ENSG00000152457	DCLRE1C	Q96SD1	692	ENST00000378289.8.6	1e+22	0.0967425	.	T	c.1235G>A	p.Arg412Gln	412/434	1235/1305	-0.226929	0.288986	-0.231094	-0.0563456
ENSG00000152457	DCLRE1C	Q96SD1	692	ENST00000492201.6		1						WT
ENSG00000152457	DCLRE1C	Q96SD1	692	ENST00000697047.1		1						WT
ENSG00000152457	DCLRE1C	Q96SD1	692	ENST00000697070.1		1						WT
ENSG00000152457	DCLRE1C	Q96SD1	692	ENST00000697072.1		1						WT
ENSG00000152457	DCLRE1C	Q96SD1	692	ENST00000697075.1		1						WT
ENSG00000152457	DCLRE1C	Q96SD1	692	ENST00000697076.1		1						WT
ENSG00000152457	DCLRE1C	Q96SD1	692	ENST00000697077.1		1						WT
ENSG00000152457	DCLRE1C	Q96SD1	692	ENST00000697078.1		1						WT
ENSG00000152457	DCLRE1C	Q96SD1	692	ENST00000697081.1		1						WT
ENSG00000152457	DCLRE1C	Q96SD1	692	ENST00000697084.1		1						WT
ENSG00000152457	DCLRE1C	Q96SD1	692	ENST00000697085.1		1						WT
ENSG00000152457	DCLRE1C	Q96SD1	692	ENST00000697088.1		1						WT
ENSG00000166439	RNF169	Q8NCN4	708	ENST00000299563.5.1	0	0.9323						WT
ENSG00000166439	RNF169	Q8NCN4	708	ENST00000299563.5.2	1e+19	0.0147174	.	C	c.1034T>C	p.Ile345Thr	345/708	1034/2127	1.66931	0.9729	0.747681	1.12996
ENSG00000166439	RNF169	Q8NCN4	708	ENST00000299563.5.3	1e+30	0.0239403	.	T	c.121C>T	p.Pro41Ser	41/708	121/2127	-0.137878	-0.156799	0.0993958	-0.065094
ENSG00000166439	RNF169	Q8NCN4	708	ENST00000527301.1	0	0.99843						WT
ENSG00000163945	UVSSA	Q2YD98	709	ENST00000389851.10.1	0	0.247253						WT
ENSG00000163945	UVSSA	Q2YD98	709	ENST00000389851.10.2	1000000000000	0.464286	.	T	c.1859C>T	p.Pro620Leu	620/709	1859/2130	-1.55972	-3.15723	0.0882263	-1.54291
ENSG00000163945	UVSSA	Q2YD98	709	ENST00000389851.10.3	1e+45	0.0268838	.	A	c.1172G>A	p.Arg391His	391/709	1172/2130	-0.973908	-0.58139	-0.680359	-0.745219
ENSG00000163945	UVSSA	Q2YD98	709	ENST00000389851.10.4	1e+45	0.203689	.,.	A,T	c.1172G>A,c.1859C>T	p.Arg391His,p.Pro620Leu	391/709,620/709	1172/2130,1859/2130	-2.53909	-3.73729	-0.548309	-2.2749
ENSG00000163945	UVSSA	Q2YD98	709	ENST00000503548.1		1						WT
ENSG00000163945	UVSSA	Q2YD98	709	ENST00000507531.5.1	0	0.247253						WT
ENSG00000163945	UVSSA	Q2YD98	709	ENST00000507531.5.2	1000000000000	0.464286	.	T	c.1859C>T	p.Pro620Leu	620/709	1859/2130	-1.55972	-3.15723	0.0882263	-1.54291
ENSG00000163945	UVSSA	Q2YD98	709	ENST00000507531.5.3	1e+45	0.0268838	.	A	c.1172G>A	p.Arg391His	391/709	1172/2130	-0.973908	-0.58139	-0.680359	-0.745219
ENSG00000163945	UVSSA	Q2YD98	709	ENST00000507531.5.4	1e+45	0.203689	.,.	A,T	c.1172G>A,c.1859C>T	p.Arg391His,p.Pro620Leu	391/709,620/709	1172/2130,1859/2130	-2.53909	-3.73729	-0.548309	-2.2749
ENSG00000163945	UVSSA	Q2YD98	709	ENST00000511216.6.1	0	0.247253						WT
ENSG00000163945	UVSSA	Q2YD98	709	ENST00000511216.6.2	1000000000000	0.464286	.	T	c.1859C>T	p.Pro620Leu	620/709	1859/2130	-1.55972	-3.15723	0.0882263	-1.54291
ENSG00000163945	UVSSA	Q2YD98	709	ENST00000511216.6.3	1e+45	0.0268838	.	A	c.1172G>A	p.Arg391His	391/709	1172/2130	-0.973908	-0.58139	-0.680359	-0.745219
ENSG00000163945	UVSSA	Q2YD98	709	ENST00000511216.6.4	1e+45	0.203689	.,.	A,T	c.1172G>A,c.1859C>T	p.Arg391His,p.Pro620Leu	391/709,620/709	1172/2130,1859/2130	-2.53909	-3.73729	-0.548309	-2.2749
ENSG00000163945	UVSSA	Q2YD98	709	ENST00000512728.5.1	0	0.293564						WT
ENSG00000163945	UVSSA	Q2YD98	709	ENST00000512728.5.2	1000000000000	0.686617	.	T	c.512C>T	p.Pro171Leu	171/260	512/783	-0.738556	-0.346794	-0.823624	-0.636325
ENSG00000163945	UVSSA	Q2YD98	709	ENST00000677286.1.1	0	0.247253						WT
ENSG00000163945	UVSSA	Q2YD98	709	ENST00000677286.1.2	1000000000000	0.464286	.	T	c.1859C>T	p.Pro620Leu	620/709	1859/2130	-1.55972	-3.15723	0.0882263	-1.54291
ENSG00000163945	UVSSA	Q2YD98	709	ENST00000677286.1.3	1e+45	0.0268838	.	A	c.1172G>A	p.Arg391His	391/709	1172/2130	-0.973908	-0.58139	-0.680359	-0.745219
ENSG00000163945	UVSSA	Q2YD98	709	ENST00000677286.1.4	1e+45	0.203689	.,.	A,T	c.1172G>A,c.1859C>T	p.Arg391His,p.Pro620Leu	391/709,620/709	1172/2130,1859/2130	-2.53909	-3.73729	-0.548309	-2.2749
ENSG00000163945	UVSSA	Q2YD98	709	ENST00000677428.1.1	0	0.247057						WT
ENSG00000163945	UVSSA	Q2YD98	709	ENST00000677428.1.2	1000000000000	0.450549	.	T	c.2186C>T	p.Pro729Leu	729/818	2186/2457	-1.73328	-2.88069	0.710754	-1.30107
ENSG00000163945	UVSSA	Q2YD98	709	ENST00000677428.1.3	1e+45	0.0268838	.	A	c.1499G>A	p.Arg500His	500/818	1499/2457	-1.32214	-0.535751	-0.630432	-0.829442
ENSG00000163945	UVSSA	Q2YD98	709	ENST00000677428.1.4	1e+45	0.203493	.,.	A,T	c.1499G>A,c.2186C>T	p.Arg500His,p.Pro729Leu	500/818,729/818	1499/2457,2186/2457	-3.02588	-3.40251	0.101074	-2.10911
ENSG00000163945	UVSSA	Q2YD98	709	ENST00000677428.1.5	1e+103	0.0137363	.,.	A,T	c.50G>A,c.2186C>T	p.Arg17Gln,p.Pro729Leu	17/818,729/818	50/2457,2186/2457	-2.03973	-2.82515	0.645996	-1.4063
ENSG00000163945	UVSSA	Q2YD98	709	ENST00000678994.1		1						WT
ENSG00000163945	UVSSA	Q2YD98	709	ENST00000679192.1		1						WT
ENSG00000163945	UVSSA	Q2YD98	709	ENST00000679242.1		1						WT
ENSG00000170734	POLH	Q9Y253	713	ENST00000372226.1	0	0.981162						WT
ENSG00000170734	POLH	Q9Y253	713	ENST00000372236.9.1	0	0.808281						WT
ENSG00000170734	POLH	Q9Y253	713	ENST00000372236.9.2	10000	0.124215	.	T	c.1939A>T	p.Met647Leu	647/713	1939/2142	0.950195	-0.771332	-0.0651855	0.0378926
ENSG00000170734	POLH	Q9Y253	713	ENST00000372236.9.3	1000000	0.0176609	.	G	c.1783A>G	p.Met595Val	595/713	1783/2142	-0.0445099	-0.00161743	-0.059967	-0.0353648
ENSG00000170734	POLH	Q9Y253	713	ENST00000372236.9.4	10000000	0.0164835	.	C	c.1751T>C	p.Leu584Pro	584/713	1751/2142	-0.0960846	-0.128555	-0.350403	-0.191681
ENSG00000170734	POLH	Q9Y253	713	ENST00000443535.1	0	0.998823						WT
ENSG00000087206	UIMC1	Q96RL1	719	ENST00000377227.8.1	0	0.679749						WT
ENSG00000087206	UIMC1	Q96RL1	719	ENST00000377227.8.2	1e+17	0.102041	rs3733876	A	c.1304C>T	p.Pro435Leu	435/719	1304/2160	-1.83084	-2.28537	-1.3367	-1.81764
ENSG00000087206	UIMC1	Q96RL1	719	ENST00000377227.8.3	1e+20	0.166209	.	G	c.1531T>C	p.Cys511Arg	511/719	1531/2160	0.842056	2.00136	0.302536	1.04865
ENSG00000087206	UIMC1	Q96RL1	719	ENST00000377227.8.4	1e+27	0.038854	.	T	c.1787G>A	p.Gly596Glu	596/719	1787/2160	-0.083374	0.746689	0.272064	0.311793
ENSG00000087206	UIMC1	Q96RL1	719	ENST00000428382.2	0	0.994702						WT
ENSG00000087206	UIMC1	Q96RL1	719	ENST00000506128.5.1	0	0.680926						WT
ENSG00000087206	UIMC1	Q96RL1	719	ENST00000506128.5.2	100000000000	0.102237	rs3733876	A	c.806C>T	p.Pro269Leu	269/553	806/1662	-2.09056	-1.9677	-1.34058	-1.79961
ENSG00000087206	UIMC1	Q96RL1	719	ENST00000506128.5.3	100000000000000	0.166405	.	G	c.1033T>C	p.Cys345Arg	345/553	1033/1662	1.74553	0.967209	0.274734	0.995824
ENSG00000087206	UIMC1	Q96RL1	719	ENST00000506128.5.4	1e+21	0.0390502	.	T	c.1289G>A	p.Gly430Glu	430/553	1289/1662	-0.0734711	0.317795	0.336685	0.19367
ENSG00000087206	UIMC1	Q96RL1	719	ENST00000507513.1	0	0.994702						WT
ENSG00000087206	UIMC1	Q96RL1	719	ENST00000509236.5	0	0.993917						WT
ENSG00000087206	UIMC1	Q96RL1	719	ENST00000510698.2.1	0	0.677394						WT
ENSG00000087206	UIMC1	Q96RL1	719	ENST00000510698.2.2	100	0.102826	rs3733876	A	c.194C>T	p.Pro65Leu	65/349	194/1050	-1.53831	-0.924957	-1.987	-1.48342
ENSG00000087206	UIMC1	Q96RL1	719	ENST00000510698.2.3	100000	0.166405	.	G	c.421T>C	p.Cys141Arg	141/349	421/1050	0.923767	-1.54224	0.893173	0.0915654
ENSG00000087206	UIMC1	Q96RL1	719	ENST00000510698.2.4	1000000000000	0.0390502	.	T	c.677G>A	p.Gly226Glu	226/349	677/1050	0.0621338	0.732315	0.840332	0.544927
ENSG00000087206	UIMC1	Q96RL1	719	ENST00000511320.6.1	0	0.679749						WT
ENSG00000087206	UIMC1	Q96RL1	719	ENST00000511320.6.2	1e+17	0.102041	rs3733876	A	c.1304C>T	p.Pro435Leu	435/719	1304/2160	-1.83084	-2.28537	-1.3367	-1.81764
ENSG00000087206	UIMC1	Q96RL1	719	ENST00000511320.6.3	1e+20	0.166209	.	G	c.1531T>C	p.Cys511Arg	511/719	1531/2160	0.842056	2.00136	0.302536	1.04865
ENSG00000087206	UIMC1	Q96RL1	719	ENST00000511320.6.4	1e+27	0.038854	.	T	c.1787G>A	p.Gly596Glu	596/719	1787/2160	-0.083374	0.746689	0.272064	0.311793
ENSG00000087206	UIMC1	Q96RL1	719	ENST00000512031.5		1						WT
ENSG00000079246	XRCC5	P13010	732	ENST00000392132.7	0	0.989992						WT
ENSG00000079246	XRCC5	P13010	732	ENST00000392133.7	0	0.989992						WT
ENSG00000079246	XRCC5	P13010	732	ENST00000417391.1	0	0.999019						WT
ENSG00000101751	POLI	Q9UNA4	740	ENST00000217800.9.1	0	0.208791						WT
ENSG00000101751	POLI	Q9UNA4	740	ENST00000217800.9.2	1	0.747841	.	A	c.2005G>A	p.Ala669Thr	669/678	2005/2037	-0.156677	-0.227509	0.34964	-0.0115153
ENSG00000101751	POLI	Q9UNA4	740	ENST00000217800.9.3	1e+18	0.0107928	.,.	C,A	c.1409T>C,c.2005G>A	p.Phe470Ser,p.Ala669Thr	470/678,669/678	1409/2037,2005/2037	-4.98798	-7.6759	-8.00932	-6.89107
ENSG00000101751	POLI	Q9UNA4	740	ENST00000406285.7.1	0	0.208987						WT
ENSG00000101751	POLI	Q9UNA4	740	ENST00000406285.7.2	1	0.756083	.	A	c.1954G>A	p.Ala652Thr	652/661	1954/1986	-0.435852	-0.56633	0.354248	-0.215978
ENSG00000101751	POLI	Q9UNA4	740	ENST00000406285.7.3	1e+18	0.0107928	.,.	C,A	c.1358T>C,c.1954G>A	p.Phe453Ser,p.Ala652Thr	453/661,652/661	1358/1986,1954/1986	-3.47353	-8.03941	-7.12494	-6.21263
ENSG00000101751	POLI	Q9UNA4	740	ENST00000577612.5	0	0.997645						WT
ENSG00000101751	POLI	Q9UNA4	740	ENST00000579434.5.1	0	0.208791						WT
ENSG00000101751	POLI	Q9UNA4	740	ENST00000579434.5.2	1	0.747841	.	A	c.1882G>A	p.Ala628Thr	628/637	1882/1914	-0.199753	-0.0225525	0.342514	0.0400696
ENSG00000101751	POLI	Q9UNA4	740	ENST00000579434.5.3	1e+18	0.0107928	.,.	C,A	c.1286T>C,c.1882G>A	p.Phe429Ser,p.Ala628Thr	429/637,628/637	1286/1914,1882/1914	-5.07188	-8.61029	-7.10019	-6.92745
ENSG00000101751	POLI	Q9UNA4	740	ENST00000579534.6.1	0	0.208791						WT
ENSG00000101751	POLI	Q9UNA4	740	ENST00000579534.6.2	1	0.747645	.	A	c.2191G>A	p.Ala731Thr	731/740	2191/2223	-0.254837	-0.118515	0.369049	-0.00143433
ENSG00000101751	POLI	Q9UNA4	740	ENST00000579534.6.3	1e+18	0.0107928	.,.	C,A	c.1595T>C,c.2191G>A	p.Phe532Ser,p.Ala731Thr	532/740,731/740	1595/2223,2191/2223	-6.87492	-7.51321	-7.8253	-7.40448
ENSG00000101751	POLI	Q9UNA4	740	ENST00000579823.1	0	0.99686						WT
ENSG00000101751	POLI	Q9UNA4	740	ENST00000580880.1	0	0.997841						WT
ENSG00000101751	POLI	Q9UNA4	740	ENST00000581950.5		1						WT
ENSG00000101751	POLI	Q9UNA4	740	ENST00000583136.5	0	0.988815						WT
ENSG00000101751	POLI	Q9UNA4	740	ENST00000585023.5		1						WT
ENSG00000085999	RAD54L	Q92698	747	ENST00000371975.9	0	0.971546						WT
ENSG00000085999	RAD54L	Q92698	747	ENST00000442598.5	0	0.971546						WT
ENSG00000085999	RAD54L	Q92698	747	ENST00000459678.2		1						WT
ENSG00000085999	RAD54L	Q92698	747	ENST00000463715.5	0	0.998626						WT
ENSG00000085999	RAD54L	Q92698	747	ENST00000469835.6	0	0.991758						WT
ENSG00000085999	RAD54L	Q92698	747	ENST00000472889.2	0	0.992347						WT
ENSG00000085999	RAD54L	Q92698	747	ENST00000473251.2		1						WT
ENSG00000085999	RAD54L	Q92698	747	ENST00000476687.2		1						WT
ENSG00000085999	RAD54L	Q92698	747	ENST00000488942.5	0	0.983516						WT
ENSG00000085999	RAD54L	Q92698	747	ENST00000493032.5	0	0.996468						WT
ENSG00000085999	RAD54L	Q92698	747	ENST00000493985.5	0	0.996468						WT
ENSG00000085999	RAD54L	Q92698	747	ENST00000655446.1		1						WT
ENSG00000085999	RAD54L	Q92698	747	ENST00000657122.1		1						WT
ENSG00000085999	RAD54L	Q92698	747	ENST00000661701.1		1						WT
ENSG00000085999	RAD54L	Q92698	747	ENST00000669994.1	0	0.991758						WT
ENSG00000085999	RAD54L	Q92698	747	ENST00000671528.1	0	0.971546						WT
ENSG00000104320	NBN	O60934	754	ENST00000265433.8.1	0	0.608124						WT
ENSG00000104320	NBN	O60934	754	ENST00000265433.8.2	10000000000	0.343995	.	G	c.553G>C	p.Glu185Gln	185/754	553/2265	1.4787	-0.306778	-0.318787	0.284378
ENSG00000104320	NBN	O60934	754	ENST00000396252.6		1						WT
ENSG00000104320	NBN	O60934	754	ENST00000409330.5.1	0	0.608516						WT
ENSG00000104320	NBN	O60934	754	ENST00000409330.5.2	100000000	0.343995	.	G	c.307G>C	p.Glu103Gln	103/672	307/2019	0.785828	-1.48323	-0.475464	-0.390956
ENSG00000104320	NBN	O60934	754	ENST00000517337.2	0	0.996664						WT
ENSG00000104320	NBN	O60934	754	ENST00000517772.5.1	0	0.639129						WT
ENSG00000104320	NBN	O60934	754	ENST00000517772.5.2	100000000	0.356358	.	G	c.307G>C	p.Glu103Gln	103/163	307/494	0.0878906	-0.870186	-0.0862885	-0.289528
ENSG00000104320	NBN	O60934	754	ENST00000519426.5	0	0.996664						WT
ENSG00000104320	NBN	O60934	754	ENST00000523444.2		1						WT
ENSG00000104320	NBN	O60934	754	ENST00000613033.1	0	0.985871						WT
ENSG00000104320	NBN	O60934	754	ENST00000697292.1		1						WT
ENSG00000104320	NBN	O60934	754	ENST00000697293.1		1						WT
ENSG00000104320	NBN	O60934	754	ENST00000697294.1		1						WT
ENSG00000104320	NBN	O60934	754	ENST00000697295.1		1						WT
ENSG00000104320	NBN	O60934	754	ENST00000697296.1		1						WT
ENSG00000104320	NBN	O60934	754	ENST00000697298.1		1						WT
ENSG00000104320	NBN	O60934	754	ENST00000697299.1		1						WT
ENSG00000104320	NBN	O60934	754	ENST00000697300.1		1						WT
ENSG00000104320	NBN	O60934	754	ENST00000697301.1		1						WT
ENSG00000104320	NBN	O60934	754	ENST00000697302.1		1						WT
ENSG00000104320	NBN	O60934	754	ENST00000697303.1		1						WT
ENSG00000104320	NBN	O60934	754	ENST00000697304.1		1						WT
ENSG00000104320	NBN	O60934	754	ENST00000697306.1		1						WT
ENSG00000104320	NBN	O60934	754	ENST00000697307.1		1						WT
ENSG00000104320	NBN	O60934	754	ENST00000697308.1		1						WT
ENSG00000104320	NBN	O60934	754	ENST00000697309.1		1						WT
ENSG00000104320	NBN	O60934	754	ENST00000697310.1		1						WT
ENSG00000104320	NBN	O60934	754	ENST00000697311.1		1						WT
ENSG00000104320	NBN	O60934	754	ENST00000697312.1		1						WT
ENSG00000104320	NBN	O60934	754	ENST00000697315.1		1						WT
ENSG00000076242	MLH1	P40692	756	ENST00000231790.8.1	0	0.813972						WT
ENSG00000076242	MLH1	P40692	756	ENST00000231790.8.2	100	0.0290424	.	T	c.2152C>T	p.His718Tyr	718/756	2152/2271	-0.305298	-1.38171	-1.93185	-1.20629
ENSG00000076242	MLH1	P40692	756	ENST00000231790.8.3	1e+33	0.126374	.	G	c.655A>G	p.Ile219Val	219/756	655/2271	0.0667419	-0.277283	-0.0635376	-0.0913595
ENSG00000076242	MLH1	P40692	756	ENST00000413740.1	0	0.998626						WT
ENSG00000076242	MLH1	P40692	756	ENST00000429117.5	0	0.999215						WT
ENSG00000076242	MLH1	P40692	756	ENST00000435176.5.1	0	0.814364						WT
ENSG00000076242	MLH1	P40692	756	ENST00000435176.5.2	100	0.0290424	.	T	c.1858C>T	p.His620Tyr	620/658	1858/1977	-0.494354	-1.77252	-1.52493	-1.26394
ENSG00000076242	MLH1	P40692	756	ENST00000435176.5.3	1e+33	0.126374	.	G	c.361A>G	p.Ile121Val	121/658	361/1977	0.0376587	-0.19989	-0.0942078	-0.0854797
ENSG00000076242	MLH1	P40692	756	ENST00000441265.6	0	0.989403						WT
ENSG00000076242	MLH1	P40692	756	ENST00000447829.6		1						WT
ENSG00000076242	MLH1	P40692	756	ENST00000450420.5	0	0.998823						WT
ENSG00000076242	MLH1	P40692	756	ENST00000455445.6.1	0	0.951727						WT
ENSG00000076242	MLH1	P40692	756	ENST00000455445.6.2	100	0.0290424	.	T	c.1429C>T	p.His477Tyr	477/515	1429/1548	0.501602	-1.61426	-1.90845	-1.00703
ENSG00000076242	MLH1	P40692	756	ENST00000456676.6.1	0	0.818289						WT
ENSG00000076242	MLH1	P40692	756	ENST00000456676.6.2	100	0.0290424	.	T	c.1918C>T	p.His640Tyr	640/678	1918/2037	-0.0183868	-1.72653	-2.81567	-1.5202
ENSG00000076242	MLH1	P40692	756	ENST00000456676.6.3	1e+29	0.126374	.	G	c.628A>G	p.Ile210Val	210/678	628/2037	-0.000656128	-0.146973	-0.00668335	-0.0514374
ENSG00000076242	MLH1	P40692	756	ENST00000458009.5		1						WT
ENSG00000076242	MLH1	P40692	756	ENST00000458205.6.1	0	0.951727						WT
ENSG00000076242	MLH1	P40692	756	ENST00000458205.6.2	100	0.0290424	.	T	c.1429C>T	p.His477Tyr	477/515	1429/1548	0.501602	-1.61426	-1.90845	-1.00703
ENSG00000076242	MLH1	P40692	756	ENST00000536378.5.1	0	0.951727						WT
ENSG00000076242	MLH1	P40692	756	ENST00000536378.5.2	100	0.0290424	.	T	c.1429C>T	p.His477Tyr	477/515	1429/1548	0.501602	-1.61426	-1.90845	-1.00703
ENSG00000076242	MLH1	P40692	756	ENST00000539477.6.1	0	0.951727						WT
ENSG00000076242	MLH1	P40692	756	ENST00000539477.6.2	100	0.0290424	.	T	c.1429C>T	p.His477Tyr	477/515	1429/1548	0.501602	-1.61426	-1.90845	-1.00703
ENSG00000076242	MLH1	P40692	756	ENST00000616768.5.1	0	0.95467						WT
ENSG00000076242	MLH1	P40692	756	ENST00000616768.5.2	100	0.0292386	.	T	c.1096C>T	p.His366Tyr	366/404	1096/1215	-0.190506	-0.719727	-0.397858	-0.43603
[truncated: 1,782 more rows]
